# Supplementary material for: Minimal residual disease detection by next-generation sequencing of different immunoglobulin gene rearrangements in pediatric B-ALL
Source: Nat Commun. 2023 Nov 17;14:7468. doi: 10.1038/s41467-023-43171-9 (PMC10656538; doi:10.1038/s41467-023-43171-9)
Supplement: Supplementary file 4 — Source Data [file 41467_2023_43171_MOESM4_ESM.xlsx]

## Sheet: Figure 1
Figure 1a
num of clonotypes	0	1	2	3	4	5	>=6
num of patients	31	96	116	86	58	21	22
Figure 1b
Ig type	IGH	IGH	IGH	IGH	IGH	IGK	IGK	IGK	IGK	IGK	IGL	IGL	IGL	IGL	IGL
num of clonotypes	0	1	2	3	>=4	0	1	2	3	>=4	0	1	2	3	>=4
num of patients	49	161	129	56	31	227	118	40	10	8	338	55	11	2	0
Figure 1c
group	num of patients
IGH only	188
IGH&IGK	124
IGH&IGL	34
IGH&IGK&IGL	31
IGK only	19
IGK&IGL	2
IGL only	1
Figure 1d
Ig type	IGH	IGH	IGH	IGH	IGK	IGK	IGK	IGK	IGL	IGL	IGL	IGL	IGH	IGH	IGH	IGH	IGK	IGK	IGK	IGK	IGL	IGL	IGL	IGL
num of clonotypes	1	2	3	>=4	1	2	3	>=4	1	2	3	>=4	1	2	3	>=4	1	2	3	>=4	1	2	3	>=4
age	1-10 yrs	1-10 yrs	1-10 yrs	1-10 yrs	1-10 yrs	1-10 yrs	1-10 yrs	1-10 yrs	1-10 yrs	1-10 yrs	1-10 yrs	1-10 yrs	>10 yrs	>10 yrs	>10 yrs	>10 yrs	>10 yrs	>10 yrs	>10 yrs	>10 yrs	>10 yrs	>10 yrs	>10 yrs	>10 yrs
num of patients	122	114	50	29	98	26	7	8	41	6	2	0	37	12	5	1	19	12	2	0	13	5	0	0

## Sheet: Figure 2
	IGH-Diagnosis	IGH-EOI	IGH-EOC		IGK-Diagnosis	IGK-EOI	IGK-EOC		IGL-Diagnosis	IGL-EOI	IGL-EOC			group	time			frequencies >=50%_IGH				frequencies >=50%_IGK				frequencies >=50%_IGL				frequencies <10% _IGH				frequencies <10% _IGK				frequencies <10% _IGL					group1	time
Figure 2a-2d	0.118037	3.41202e-05	0		0.0808307	0	0		0.0196187	0.00792832	0		Figure 2e	IGH	22		Figure 2f-2k	IGH-Diagnosis	IGH-EOI	IGH-EOC		IGK-Diagnosis	IGK-EOI	IGK-EOC		IGL-Diagnosis	IGL-EOI	IGL-EOC		IGH-Diagnosis	IGH-EOI	IGH-EOC		IGK-Diagnosis	IGK-EOI	IGK-EOC		IGL-Diagnosis	IGL-EOI	IGL-EOC		Figure 2l	IGH-H	22
	0.606049	0.000454196	0		0.0190551	0	0		0.195537	0	0			IGH	22			0.606049	0.000454196	0		0.773783	0.00134972	0		0.629075	0.000434143	0		0.0824047	4.03756e-05	0		0.058465	0	0		0.0575577	0	0			IGH-H	22
	0.892482	0	0		0.44409	4.62347e-06	0		0.00742634	0	0			IGH	22			0.892482	0	0		0.598215	0	0		0.971114	0	0		0.0673299	0	0		0.0325245	0.00264199	0		0.00338851	0	0			IGH-H	22
	0.365274	5.22947e-05	0		0.773783	0.00134972	0		0.013797	0	0			IGH	22			0.668053	8.19e-05	0		0.790813	0.000914138	0		0.672862	0	0		0.048635	0	0		0.03349	0	0		0.0487928	0	0			IGH-H	22
	0.360563	0	0		0.598215	0	0		0.629075	0.000434143	0			IGH	22			0.50222	7.72897e-06	0		0.523968	1.82e-06	0		0.737403	8.74e-05	0		0.0454136	4.76e-05	0		0.0558278	0	0		0.065794	1.98e-06	0			IGH-H	22
	0.114925	0	0		0.0229227	0	0		0.00669426	7.51456e-05	0			IGH	22			0.820312	0	0		0.627993	0	0		0.856366	0.000688897	1.99e-06		0.0944137	0	0		0.0908142	1.48777e-05	0		0.0200018	0	0			IGH-H	22
	0.475474	0	0		0.00666589	0	0		0.0316124	0	0			IGH	22			0.728679	1.28865e-05	0		0.954044	0	1.22129e-07		0.627676	0	0		0.0322341	0	0		0.0347148	0	0		0.0736989	0	0			IGH-H	22
	0.668053	8.19e-05	0		0.359153	6.89574e-06	2.86598e-07		0.0797298	6.56198e-07	1.00033e-06			IGH	22			0.521403	0	0		0.977665	3.42991e-06	0		0.526755	6.2901e-05	6.15932e-07		0.0137	0	0		0.0496503	0	0		0.0316676	0	0			IGH-H	22
	0.50222	7.72897e-06	0		0.790813	0.000914138	0		0.0225949	0.0028247	1.27e-06			IGH	22			0.508374	0	0		0.96295	0.00199839	0		0.973713	0.00126007	0		0.0292276	0	0		0.0464004	0	0		0.0680599	0.00230719	0.000664282			IGH-H	22
	0.820312	0	0		0.0387376	0.00273443	0		0.0165277	0.00147712	0			IGH	22			0.552739	0	0		0.62324	4.31632e-06	0		0.510558	0	6.99261e-06		0.0401875	0	0		0.0179	0	0		0.0582045	0	0			IGH-H	22
	0.0736273	0	0		0.523968	1.82e-06	0		0.971114	0	0			IGH	22			0.761459	0.00079797	0		0.711628	0	0						0.0274907	0	0		0.0644736	0	0		0.0418399	0	0			IGH-H	22
	0.0643489	0.00207768	0		0.044294	0	1.18622e-05		0.290817	0	0			IGH	22			0.523612	6.63312e-05	0		0.977553	0	0						0.0298359	0	0		0.0306998	0	0							IGH-H	22
	0.102763	0	0		0.627993	0	0		0.0705774	0.000195528	1.31e-06			IGH	22			0.888798	0	0		0.8829	0	0						0.0145382	4.93e-07	0		0.0265144	1.12243e-05	0							IGH-H	22
	0.429785	0	0		0.379954	0	0		0.672862	0	0			IGH	22			0.566833	5.39e-06	0		0.964087	1.23e-06	0						0.0554011	0	0		0.0319618	0	0							IGH-H	22
	0.349297	0	0		0.403031	0	0		0.0206327	0	0			IGH	22			0.638162	1.02e-07	0		0.562823	1.35948e-06	0						0.00550497	0	0		0.0580589	0	0							IGH-H	22
	0.410228	0	0		0.954044	0	1.22129e-07		0.0842542	0	0			IGH	22			0.633802	0	0		0.818534	8.58e-05	8.48836e-06						0.0618939	0	0		0.0261518	0	0							IGH-H	22
	0.186239	0	0		0.324585	0	0		0.0190454	0	0			IGH	22			0.52105	0	0		0.965713	5.14829e-06	0						0.0247	0	0		0.0264316	0	0							IGH-H	22
	0.728679	1.28865e-05	0		0.0181987	0	1.19696e-06		0.0372455	0	0			IGH	22			0.711649	0.00155268	0.00185477		0.725945	0.0035293	0						0.054606	0	0		0.0163736	0	0							IGH-H	22
	0.0463	0	0		0.145319	0	0		0.0722974	0	0			IGH	22			0.501207	0	0		0.613618	3.87e-06	0						0.0587747	6.73086e-07	0		0.0285025	0.00829131	0							IGH-H	22
	0.107636	0	0		0.114358	0	0		0.0383777	3.46e-05	0			IGH	22			0.635677	0	0		0.89187	0.00219567	0						0.0839168	0	0		0.00543631	5.17028e-08	0							IGH-H	23
	0.521403	0	0		0.977665	3.42991e-06	0		0.0180329	0	0			IGH	22			0.64322	7.96402e-06	0		0.786528	0	0						0.0377513	0	0		0.0140159	0	0							IGH-H	24
	0.0875596	0	0		0.23027	0	0		0.06361	0	0			IGH	22			0.82506	0	0		0.838031	7.03917e-07	0						0.031135	5.29e-06	0		0.0214185	0.000143018	0.000109573							IGH-H	25
	0.508374	0	0		0.0804216	0	0		0.194821	0	0			IGH	22			0.591	8.58e-06	0		0.653121	7.52e-06	0						0.0338583	0	0		0.0239301	1.16523e-05	1.24354e-05							IGH-H	26
	0.552739	0	0		0.098605	0	0		0.103575	0	0			IGH	22			0.9217	0.000139828	0.0120235		0.859785	0	0						0.0325722	0	0		0.0689486	0	0							IGH-H	26
	0.761459	0.00079797	0		0.0225594	0	0		0.0414299	0	0			IGH	22			0.988379	0	0		0.987964	0.0451979	0						0.0473485	0	0		0.0774961	1.28161e-05	0							IGH-H	26
	0.523612	6.63312e-05	0		0.0765878	0	0		0.0234896	4.0103e-06	0			IGH	22			0.578979	0	0		0.804248	0	0						0.0118052	0	0		0.0807784	0.00375678	0							IGH-H	26
	0.267776	2.65e-07	0		0.164913	0	0		0.0725874	0	0			IGH	22			0.655545	0.0278791	0		0.89434	0	0						0.0286815	0	0		0.0497006	0	0							IGH-H	27
	0.220501	1.37753e-05	0		0.0022873	0.00098216	6.11e-05		0.0114212	0.000273573	0			IGH	22			0.578	0	0		0.981755	0.00133133	0.000200212						0.0252	0	0		0.0273388	0	0							IGH-H	31
	0.888798	0	0		0.143391	8.37919e-07	0		0.737403	8.74e-05	0			IGH	22			0.796749	7.06853e-06	0		0.510127	0	0						0.0766901	0	0		0.0223747	0	0.00022905							IGH-H	33
	0.566833	5.39e-06	0		0.305573	0.000111439	0		0.0342456	0	0			IGH	22			0.522029	0	0		0.94289	0	0						0.0204749	0	0		0.0262123	0	0							IGH-H	33
	0.638162	1.02e-07	0		0.397782	0	0		0.423314	0	1.14982e-05			IGH	22			0.725393	5.16033e-06	0		0.871641	0	0						0.0500325	0	0		0.0413637	0	0							IGH-H	35
	0.113558	0	0		0.96295	0.00199839	0		0.0511773	9.93175e-05	0			IGH	22			0.571351	0	0		0.641962	0	0						0.0636277	0	0		0.0305413	0	0							IGH-H	35
	0.633802	0	0		0.62324	4.31632e-06	0		0.0395596	0.0024948	0.00190274			IGH	22			0.766624	1.83e-06	0		0.563589	0	0.00111998						0.0531298	0	0		0.0449102	0	0							IGH-H	35
	0.24746	0	0		0.711628	0	0		0.0114334	0	0			IGH	22			0.589917	2.64788e-06	0		0.583909	1.41263e-05	1.33162e-06						0.0237462	0	0		0.0216422	0	0							IGH-H	35
	0.470958	0	0		0.108514	0	0		0.856366	0.000688897	1.99e-06			IGH	22			0.537658	0	1.13e-05		0.66617	0	0						0.0157182	0	0.0366063		0.0453856	0	0							IGH-H	35
	0.52105	0	0		0.977553	0	0		0.0504565	0	0			IGH	22			0.923967	6.17e-05	0		0.581925	9.04791e-05	0						0.0940066	0	0		0.0344427	1.92825e-06	0							IGH-H	35
	0.388106	0	0		0.331591	0	0		0.208322	0	0			IGH	22			0.539479	0	0		0.559642	0	3.59257e-07						0.0200614	0	0		0.0391004	7.02274e-05	3.26903e-05							IGH-H	35
	0.0625589	0	0		0.00303824	0	0		0.398657	0	0			IGH	22			0.91219	0	0		0.545455	1.66159e-05	0						0.0736183	0	0		0.0403612	0	0							IGH-H	35
	0.711649	0.00155268	0.00185477		0.0254845	0	0		0.627676	0	0			IGH	22			0.687099	3.59e-05	0		0.530053	0.000129548	0						0.0949101	0	0		0.0365662	2.35323e-06	0							IGH-H	35
	0.0712953	0	0		0.0519	0.000372	0		0.112221	4.57e-05	0			IGH	22			0.977684	3.48822e-06	0		0.654309	0	0						0.0588668	0	0		0.0214154	0	0							IGH-H	35
	0.0637934	0	0		0.152873	0	0		0.174629	0	0			IGH	22			0.899188	1.47e-06	0		0.523189	0.000941054	0						0.063647	2.58696e-05	5.27654e-06		0.0204492	0	0							IGH-H	35
	0.501207	0	0		0.0683728	0	0		0.250307	2.97e-07	6.25e-05			IGH	22			0.682951	0	0		0.585845	1.99867e-06	0						0.0629434	0	0		0.0210878	0	0							IGH-H	35
	0.121029	7.89e-07	0		0.8829	0	0		0.360724	0	0			IGH	22			0.565969	0.0703017	0										0.0740125	0	0		0.0345903	0.000198789	1.74046e-05							IGH-H	36
	0.635677	0	0		0.445	0	0		0.0194687	0	0			IGH	22			0.961157	3.51436e-06	0										0.0129011	0	0		0.0917672	0	0							IGH-H	36
	0.64322	7.96402e-06	0		0.964087	1.23e-06	0		0.973713	0.00126007	0			IGH	22			0.731943	0.00013718	0										0.0644615	0	0		0.0176132	0	0							IGH-H	36
	0.82506	0	0		0.562823	1.35948e-06	0		0.471862	0.000426679	0.000206621			IGH	22			0.941111	0	0										0.0304435	3.50672e-06	0		0.0417817	6.42592e-05	5.88542e-06							IGH-H	36
	0.591	8.58e-06	0		0.190467	0	0		0.411791	0.000598406	0			IGH	22			0.581218	0	0										0.00548509	0	0		0.0634364	0.00321607	0							IGH-H	36
	0.339855	0	0		0.103352	0.000125644	0		0.273709	4.9146e-05	0			IGH	22			0.882929	1.95e-07	0										0.0466722	0.000138807	0		0.00951815	0	0							IGH-H	37
	0.402048	0	0		0.0619872	0	0		0.1079	0	0			IGH	22			0.59271	0	0										0.0441331	0	0		0.0245997	0	0							IGH-H	38
	0.9217	0.000139828	0.0120235		0.0689036	0	0		0.379037	0.0119873	0.000901671			IGH	22			0.856213	0	0										0.0172493	0	0		0.0219293	0	0							IGH-H	38
	0.355007	0	0		0.487496	3.93e-05	0		0.149931	0	0			IGH	22			0.627519	0	0										0.0982485	0.000403074	0.000103141											IGH-H	39
	0.988379	0	0		0.0857529	0	0		0.0948426	0	0			IGH	22			0.635844	0.00047712	0										0.0945177	0	0											IGH-H	39
	0.578979	0	0		0.253761	0	0		0.072699	0.000419209	0.000578755			IGH	22			0.615705	0.000302258	0										0.00709858	0	0											IGH-H	39
	0.00807508	0	0		0.224865	0.00642751	0		0.219608	0	0			IGH	22			0.526566	0	0										0.0173563	9.48673e-06	3.22101e-06											IGH-H	39
	0.655545	0.0278791	0		0.0850517	0	0		0.510558	0	6.99261e-06			IGH	22			0.770895	1.32529e-05	0										0.088498	0.000173722	0											IGH-H	40
	0.17121	0.00488477	0		0.0693223	5.20939e-05	0		0.0731973	0	0			IGH	22			0.657629	0	0										0.0618113	6.02037e-05	0											IGH-H	41
	0.497211	0	0		0.126213	0	0		0.526755	6.2901e-05	6.15932e-07			IGH	22			0.667174	1.65494e-06	0										0.028244	0	0.000656712											IGH-H	41
	0.155682	0	0		0.0237333	0	0		0.161947	0.00106945	0.000108824			IGH	22			0.85468	0	0										0.00689278	0	0											IGH-H	41
	0.578	0	0		0.128234	0	0		0.0926046	0	0			IGH	22			0.506153	0	0										0.0789555	0	0											IGH-H	41
	0.796749	7.06853e-06	0		0.120841	0.000200753	0		0.0891268	5.08922e-05	0			IGH	22			0.959652	0.000177893	0										0.0151304	0	0											IGH-H	42
	0.522029	0	0		0.818534	8.58e-05	8.48836e-06		0.00338851	0	0			IGH	22			0.527209	0	0										0.0362654	3.01e-05	0											IGH-H	42
	0.0465568	0	0		0.221177	0	0		0.319703	0	0			IGH	22			0.879308	4.88e-05	0.000426711										0.0313482	0	0											IGH-H	42
	0.308987	0	0		0.237084	0	0		0.0487928	0	0			IGH	22			0.559869	0.0545894	0.00040415										0.0308824	0	0											IGH-H	42
	0.725393	5.16033e-06	0		0.0207411	0	0		0.065794	1.98e-06	0			IGH	22			0.665232	5.71538e-06	0										0.0883169	7.34e-07	0											IGH-H	42
	0.232	0	0		0.172359	3.56e-08	0		0.0200018	0	0			IGH	22			0.760554	0	0										0.0966359	0	0											IGH-H	42
	0.235348	9.5e-05	0		0.0395052	0	0		0.0316676	0	0			IGH	22			0.558857	0	0										0.0827447	0	0											IGH-H	43
	0.262654	0	0		0.325273	0	0		0.149867	0	0			IGH	22			0.793003	0	0										0.0546988	0	0											IGH-H	44
	0.0910812	0	0		0.00752443	0	0		0.0736989	0	0			IGH	22			0.80311	0	0										0.0292118	0	0											IGH-H	47
	0.571351	0	0		0.0569063	0.0011647	0		0.1304	0	0			IGH	22			0.561128	0	0										0.0285519	0.000820529	0											IGH-H	48
	0.342465	0.000941122	0.023063		0.965713	5.14829e-06	0		0.105423	1.00298e-05	0			IGH	22			0.645827	6.27e-05	0										0.0215969	0	0											IGH-H	50
	0.766624	1.83e-06	0		0.134218	0	0		0.0680599	0.00230719	0.000664282			IGH	22			0.520725	0	0										0.0108897	0	0											IGH-H	50
	0.589917	2.64788e-06	0		0.0153744	0	0		0.0575577	0	0			IGH	22			0.789989	0.000369942	0										0.00573275	0	0											IGH-H	50
	0.537658	0	1.13e-05		0.494005	0.00550153	0.038337		0.0582045	0	0			IGH	22			0.607957	0	0										0.0641809	0	0											IGH-H	51
	0.213425	0	0		0.725945	0.0035293	0		0.0418399	0	0			IGH	22			0.917229	0	2.07393e-06										0.0928643	0	0											IGH-H	52
	0.923967	6.17e-05	0		0.0455012	0	0							IGH	22			0.732275	1.56868e-05	0										0.0169044	5.68703e-06	0											IGH-H	52
	0.480365	0	0		0.0618444	2.14432e-06	0							IGH	22			0.532937	0	0										0.0753752	0	0											IGH-H	53
	0.539479	0	0		0.184364	5.30219e-05	0							IGH	22			0.961181	0.000389235	0										0.0557962	0	0											IGH-H	54
	0.91219	0	0		0.613618	3.87e-06	0							IGH	22			0.617726	5.68e-05	0										0.0752606	7.22759e-06	0											IGH-H	55
	0.173252	0	0		0.89187	0.00219567	0							IGH	22			0.61294	0	0										0.0689353	0	0											IGH-H	57
	0.687099	3.59e-05	0		0.110669	0	0							IGH	22			0.842471	0.00798098	0.0727828										0.0964664	8.70859e-06	0											IGH-H	86
	0.977684	3.48822e-06	0		0.0396868	0	0							IGH	22			0.676891	0.0039953	0										0.0724346	5.83659e-05	1.09592e-06											IGH-H	95
	0.899188	1.47e-06	0		0.0529467	0	0							IGH	22			0.514554	0	0										0.0305032	0	0											IGH-H	96
	0.393811	0.000198398	0		0.786528	0	0							IGH	22			0.518061	0	0										0.028501	0	0											IGH-H	96
	0.175933	0	0		0.479312	0	0							IGH	22			0.783354	0	0										0.057351	0	0											IGH-H	98
	0.682951	0	0		0.431626	0	0							IGH	22			0.543955	1.45e-06	0										0.0705149	0	0											IGH-H	98
	0.387304	0	0		0.838031	7.03917e-07	0							IGH	22			0.507533	5.43731e-06	0										0.0258098	0	0											IGH-H	99
	0.565969	0.0703017	0		0.0665516	0	0							IGH	22			0.851095	0	0										0.0772119	0.00129066	0											IGH-H	99
	0.961157	3.51436e-06	0		0.0870908	0	0							IGH	22			0.60734	0	0										0.0182153	6.61554e-05	0											IGH-H	99
	0.396378	0.00183737	0		0.105253	0	0							IGH	22			0.621177	0.000467243	0										0.0801451	7.96138e-06	0											IGH-H	99
	0.731943	0.00013718	0		0.653121	7.52e-06	0							IGH	22			0.667023	0	0										0.0973583	0	0											IGH-H	99
	0.941111	0	0		0.277449	1.06e-07	0							IGH	22			0.61893	0	0										0.0355904	0	0											IGH-H	100
	0.0434263	0	0		0.859785	0	0							IGH	22			0.584001	2.61512e-06	0										0.0384485	4.76e-05	0											IGH-H	100
	0.0500887	0	0		0.395136	0	0							IGH	22			0.538	1.71e-05	0										0.0407214	0	0											IGH-H	100
	0.581218	0	0		0.442293	3.05e-05	0							IGH	22			0.789496	2.07784e-05	0										0.0349397	0.000145518	1.27e-05											IGH-H	101
	0.466	0	0		0.425024	0	0							IGH	22			0.634652	0	0										0.0474349	0	0											IGH-H	101
	0.368119	0	0		0.987964	0.0451979	0							IGH	22			0.527517	0	0										0.0239259	0	0											IGH-H	102
	0.0974404	0	0		0.202653	0	0							IGH	22			0.660749	0	0										0.0549281	0	0											IGH-H	102
	0.279895	0	0		0.804248	0	0							IGH	22			0.76499	0	0										0.0238	0	0											IGH-H	103
	0.394514	0	0		0.0175659	0	1.18e-06							IGH	22			0.689468	0	0										0.0746988	0	0											IGH-H	103
	0.183217	0	0		0.165769	0	0							IGH	22			0.545746	0.0210283	0										0.0563	0	0											IGH-H	103
	0.337742	8.44e-05	0		0.89434	0	0							IGH	22			0.761862	0.000446007	0										0.0300032	0	0											IGH-H	104
	0.882929	1.95e-07	0		0.981755	0.00133133	0.000200212							IGH	22			0.664548	0	0										0.0357956	0	0											IGH-H	104
	0.59271	0	0		0.106763	3.14697e-07	0							IGH	22			0.881289	0	0										0.00794175	0	0											IGH-H	104
	0.856213	0	0		0.510127	0	0							IGH	22			0.922273	0.000568497	2.5e-05										0.0329242	0	0											IGH-H	105
	0.352	0	0.000118039		0.163767	0	0							IGH	22			0.893105	0	0										0.00834662	0	0											IGH-H	105
	0.627519	0	0		0.0783599	0	0							IGH	22			0.583185	8.61e-06	0										0.0167	0	0											IGH-H	106
	0.364853	0.000335807	0		0.172106	0	0							IGH	22			0.595935	0	0										0.0760898	0	0											IGH-H	107
	0.196818	0	0		0.0812799	2.22322e-05	0							IGH	22			0.807448	0	0										0.0328575	0	0											IGH-H	107
	0.186963	0	0		0.028217	1.48391e-05	0							IGH	22			0.591733	0	0										0.0839554	0.000331445	0											IGH-H	108
	0.476949	0.000210448	0		0.342155	0	0							IGH	22			0.647998	0	0										0.0139635	0	0											IGH-H	108
	0.12046	0	0		0.348352	0.000411289	0							IGH	22			0.528964	5.16785e-06	0										0.0579082	6.28e-05	0											IGH-H	109
	0.635844	0.00047712	0		0.254509	0.000422098	0							IGH	22			0.532127	1.03176e-06	0										0.0508236	0	0											IGH-H	109
	0.615705	0.000302258	0		0.94289	0	0							IGH	22			0.594174	2.17461e-05	0										0.0377004	0	0											IGH-H	109
	0.242586	9.56301e-07	0		0.871641	0	0							IGH	22			0.574642	0	0										0.0853828	0	0											IGH-H	109
	0.0233207	0	0		0.187263	0.00577971	5.28721e-05							IGH	22			0.580261	0	0										0.0480021	0	0											IGH-H	110
	0.46969	0	0		0.475636	0	0							IGH	22			0.591873	0	0										0.0717016	0	0											IGH-H	110
	0.318745	3.54e-06	0		0.641962	0	0							IGH	22			0.639915	0	0										0.0690365	0	0											IGH-H	111
	0.526566	0	0		0.369963	0.00182364	0							IGH	22			0.537586	0	0										0.0183452	0	0											IGH-H	111
	0.770895	1.32529e-05	0		0.254523	0.000826702	0.000247034							IGH	22			0.626889	6.74546e-05	0										0.0281328	0	0											IGH-H	111
	0.256812	0	0		0.304748	0.000432927	0							IGH	22			0.599419	0.000101299	0										0.0612638	0	0											IGH-H	114
	0.657629	0	0		0.4571	0.000901982	0							IGH	22			0.702451	0	0										0.0946074	0	0											IGH-H	115
	0.667174	1.65494e-06	0		0.563589	0	0.00111998							IGH	22															0.0222466	2.00152e-06	0											IGH-H	116
	0.85468	0	0		0.444384	5.8304e-05	0							IGH	22															0.0451909	0	0											IGH-H	118
	0.143345	0	0		0.498017	0	0							IGH	22															0.0671704	3.85e-05	0											IGH-H	118
	0.506153	0	0		0.0333733	0.000176406	0.000144275							IGH	22															0.0222783	0	0											IGH-H	121
	0.959652	0.000177893	0		0.333837	0	0							IGH	22															0.0841728	0	0											IGH-H	122
	0.527209	0	0		0.583909	1.41263e-05	1.33162e-06							IGH	22															0.0470736	0	0											IGH-H	125
	0.3168	8.22208e-05	0		0.32162	0.000237746	0							IGH	22															0.019075	0	0											IGH-H	127
	0.373869	0	0		0.66617	0	0							IGH	22															0.00394831	0	0											IGH-H	128
	0.125324	0.000119185	5.98759e-06		0.581925	9.04791e-05	0							IGH	22															0.0293407	0	0											IGH-H	129
	0.306312	7.98e-05	0		0.229742	0.000106511	0							IGH	22															0.0302258	0	0											IGH-L	22
	0.191116	2.28531e-06	0		0.559642	0	3.59257e-07							IGH	23															0.0509216	0	0											IGH-L	22
	0.119226	5.45e-05	0		0.344917	0	0							IGH	23															0.0357905	0	0											IGH-L	22
	0.324298	0	0		0.353763	2.09176e-05	0							IGH	23															0.0517734	0	0											IGH-L	22
	0.879308	4.88e-05	0.000426711		0.545455	1.66159e-05	0							IGH	23															0.0659002	0	0											IGH-L	22
	0.559869	0.0545894	0.00040415		0.186825	0.0111285	0.00110996							IGH	23															0.0990557	0.000852123	2.4188e-06											IGH-L	22
	0.152202	0	0		0.530053	0.000129548	0							IGH	24															0.09298	0.000127191	0											IGH-L	22
	0.443052	8.29e-05	0		0.654309	0	0							IGH	24															0.0796702	3.27687e-06	0											IGH-L	22
	0.665232	5.71538e-06	0		0.448718	0.000260557	0							IGH	24															0.0529841	0	0											IGH-L	22
	0.16846	0.00015226	0		0.0898154	0.000109985	7.85475e-05							IGH	24															0.0458271	0	0											IGH-L	22
	0.0664186	0	0		0.481439	0	0							IGH	24															0.0728483	0	0											IGH-L	22
	0.0394604	0.00929747	0.000320913		0.0212386	0	0							IGH	24															0.0137807	0	0											IGH-L	22
	0.760554	0	0		0.0304571	0	0							IGH	24															0.0690004	0	0											IGH-L	22
	0.30468	0	0		0.523189	0.000941054	0							IGH	24															0.0279499	0	0											IGH-L	22
	0.151281	0.00130069	0		0.275832	0	0							IGH	24															0.0437	0	0											IGH-L	22
	0.558857	0	0		0.585845	1.99867e-06	0							IGH	25															0.0294262	0	0											IGH-L	22
	0.0716489	0	0		0.427398	0.00105474	0							IGH	25															0.0793828	0	0											IGH-L	22
	0.0553186	1.51958e-05	0		0.266755	0.107942	2.84324e-06							IGH	25															0.0283586	0	0											IGH-L	22
	0.793003	0	0		0.186022	9.13836e-05	0.000209011							IGH	25															0.0546194	0	0											IGH-L	22
	0.0575004	6.22e-05	0		0.330791	0.0158256	0							IGH	25															0.0714918	0	0											IGH-L	22
	0.80311	0	0		0.32232	3.34381e-06	1.21008e-06							IGH	26															0.0587647	0.00110176	1.52e-05											IGH-L	22
	0.236775	1.02e-05	0		0.058465	0	0							IGH	26															0.00791942	0	0											IGH-L	22
	0.561128	0	0		0.0325245	0.00264199	0							IGH	26															0.0178445	0	0											IGH-L	22
	0.645827	6.27e-05	0		0.121677	0	0							IGH	26															0.0338457	4.22443e-06	0											IGH-L	22
	0.520725	0	0		0.03349	0	0							IGH	26															0.0136933	0	0											IGH-L	22
	0.789989	0.000369942	0		0.0558278	0	0							IGH	26															0.0234004	0	0											IGH-L	22
	0.120569	0	0		0.0908142	1.48777e-05	0							IGH	26															0.0109754	0	0											IGH-L	22
	0.607957	0	0		0.0347148	0	0							IGH	26															0.0277987	0	0											IGH-L	22
	0.917229	0	2.07393e-06		0.160103	1.79e-05	0							IGH	26															0.0918533	1.72854e-05	0											IGH-L	22
	0.0221	0	0		0.0496503	0	0							IGH	27															0.0818417	0	0											IGH-L	22
	0.478035	0	0		0.0464004	0	0							IGH	27															0.0201	0	0											IGH-L	22
	0.732275	1.56868e-05	0		0.0179	0	0							IGH	28															0.0270359	0	0											IGH-L	22
	0.356479	0.00022909	0		0.37965	9.41928e-06	0							IGH	28															0.0652034	0	0											IGH-L	22
	0.477961	0.00154567	0.0003481		0.0644736	0	0							IGH	29															0.0641364	0.000299436	0											IGH-L	22
	0.532937	0	0		0.0306998	0	0							IGH	31															0.0541353	0.000364206	0											IGH-L	22
	0.961181	0.000389235	0		0.156855	3.02e-06	0							IGH	31															0.0269535	0	0											IGH-L	22
	0.26875	0.00618325	0		0.0265144	1.12243e-05	0							IGH	31															0.0464345	0.000463258	0											IGH-L	22
	0.437267	2.62531e-06	0		0.0319618	0	0							IGH	32															0.026871	0	0											IGH-L	22
	0.617726	5.68e-05	0		0.202315	0	0							IGH	32															0.0398109	0.00183551	0											IGH-L	22
	0.319875	0	0		0.154176	7e-06	0							IGH	33															0.0255522	0	0											IGH-L	22
	0.61294	0	0		0.0580589	0	0							IGH	33																												IGH-L	22
	0.842471	0.00798098	0.0727828		0.396398	0.0022435	0.01768							IGH	33																												IGH-L	22
	0.0353488	0	0		0.157133	5.05637e-05	0							IGH	33																												IGH-L	22
	0.287665	0.000407746	0		0.0261518	0	0							IGH	33																												IGH-L	22
	0.482584	0.000451681	0		0.214577	3.38e-07	0							IGH	33																												IGH-L	22
	0.123274	4.8916e-05	0		0.412701	1.98323e-06	0							IGH	33																												IGH-L	22
	0.0655411	1.45e-05	0		0.0264316	0	0							IGH	33																												IGH-L	22
	0.14599	0.00478039	4.83e-05		0.0163736	0	0							IGH	33																												IGH-L	22
	0.0582101	0.000198055	0		0.0285025	0.00829131	0							IGH	33																												IGH-L	22
	0.104086	3.09282e-05	0		0.410404	0	0							IGH	34																												IGH-L	22
	0.676891	0.0039953	0		0.00543631	5.17028e-08	0							IGH	34																												IGH-L	22
	0.336	8.65e-05	0		0.266282	0.00533091	0							IGH	34																												IGH-L	22
	0.490158	0	0		0.167873	0	0							IGH	34																												IGH-L	22
	0.0373836	0	0		0.0140159	0	0							IGH	34																												IGH-L	22
	0.514554	0	0		0.257179	0.000153537	0							IGH	35																												IGH-L	22
	0.348252	3.21054e-05	0		0.0214185	0.000143018	0.000109573							IGH	35																												IGH-L	23
	0.404367	0	0		0.0239301	1.16523e-05	1.24354e-05							IGH	35																												IGH-L	23
	0.518061	0	0		0.331004	0	0							IGH	35																												IGH-L	24
	0.783354	0	0		0.174003	2.95424e-05	0							IGH	35																												IGH-L	24
	0.182498	0	0		0.116293	0	0							IGH	35																												IGH-L	24
	0.250014	0	0		0.148657	0	0							IGH	35																												IGH-L	24
	0.543955	1.45e-06	0		0.513587	0	0							IGH	35																												IGH-L	25
	0.224562	0	0		0.504624	0	0							IGH	35																												IGH-L	26
	0.0570255	1.04e-05	4.87e-05		0.0689486	0	0							IGH	35																												IGH-L	26
	0.507533	5.43731e-06	0		0.35631	0	0							IGH	35																												IGH-L	27
	0.341869	0	0		0.518232	0.00891927	0							IGH	35																												IGH-L	31
	0.0782348	0	0		0.0774961	1.28161e-05	0							IGH	35																												IGH-L	33
	0.851095	0	0		0.263599	0.0941225	2.23397e-06							IGH	35																												IGH-L	33
	0.60734	0	0		0.0807784	0.00375678	0							IGH	35																												IGH-L	33
	0.0129657	9.36e-05	0		0.133058	0	0							IGH	35																												IGH-L	33
	0.476602	1.44162e-05	0		0.0497006	0	0							IGH	35																												IGH-L	35
	0.434459	0	0		0.0273388	0	0							IGH	35																												IGH-L	35
	0.125967	1.36439e-05	0		0.0223747	0	0.00022905							IGH	35																												IGH-L	35
	0.436205	0	0		0.0262123	0	0							IGH	35																												IGH-L	35
	0.392	0	0		0.0413637	0	0							IGH	35																												IGH-L	35
	0.621177	0.000467243	0		0.0305413	0	0							IGH	35																												IGH-L	35
	0.446877	0.0325415	1.89e-06		0.121006	0	0							IGH	35																												IGH-L	35
	0.667023	0	0		0.0449102	0	0							IGH	35																												IGH-L	35
	0.61893	0	0		0.0216422	0	0							IGH	35																												IGH-L	35
	0.0642674	0	0		0.0453856	0	0							IGH	35																												IGH-L	35
	0.584001	2.61512e-06	0		0.131269	0.0037401	0							IGH	35																												IGH-L	35
	0.538	1.71e-05	0		0.0344427	1.92825e-06	0							IGH	35																												IGH-L	35
	0.198592	1.88142e-05	0		0.0391004	7.02274e-05	3.26903e-05							IGH	35																												IGH-L	35
	0.429363	0	0		0.229972	0.00578547	0							IGH	35																												IGH-L	35
	0.789496	2.07784e-05	0		0.0403612	0	0							IGH	35																												IGH-L	35
	0.634652	0	0		0.0365662	2.35323e-06	0							IGH	35																												IGH-L	35
	0.149806	1.58e-05	0		0.0214154	0	0							IGH	35																												IGH-L	35
	0.20663	0.000118164	0		0.0204492	0	0							IGH	35																												IGH-L	35
	0.527517	0	0		0.0210878	0	0							IGH	35																												IGH-L	35
	0.195763	0	0		0.0345903	0.000198789	1.74046e-05							IGH	35																												IGH-L	35
	0.155184	2.12695e-07	0		0.0917672	0	0							IGH	35																												IGH-L	36
	0.660749	0	0		0.0176132	0	0							IGH	35																												IGH-L	36
	0.76499	0	0		0.0417817	6.42592e-05	5.88542e-06							IGH	35																												IGH-L	36
	0.110716	0	0		0.0634364	0.00321607	0							IGH	35																												IGH-L	36
	0.425697	0	0		0.00951815	0	0							IGH	35																												IGH-L	36
	0.386	0.000635	0		0.0245997	0	0							IGH	35																												IGH-L	36
	0.379189	3.45e-06	0		0.0219293	0	0							IGH	35																												IGH-L	36
	0.455471	0	0											IGH	35																												IGH-L	36
	0.689468	0	0											IGH	35																												IGH-L	36
	0.545746	0.0210283	0											IGH	35																												IGH-L	37
	0.051107	0	0											IGH	35																												IGH-L	37
	0.0700704	0.000139828	0											IGH	35																												IGH-L	37
	0.236888	8.38e-05	0											IGH	35																												IGH-L	37
	0.45248	0.00144583	0											IGH	35																												IGH-L	38
	0.285423	0	0											IGH	35																												IGH-L	38
	0.408636	4.0108e-07	0											IGH	35																												IGH-L	38
	0.0663684	0	0											IGH	35																												IGH-L	38
	0.0300395	0	0											IGH	35																												IGH-L	38
	0.0106192	0	0											IGH	35																												IGH-L	38
	0.761862	0.000446007	0											IGH	35																												IGH-L	38
	0.414495	1.28875e-05	0											IGH	35																												IGH-L	39
	0.664548	0	0											IGH	35																												IGH-L	39
	0.881289	0	0											IGH	35																												IGH-L	39
	0.345188	0	1.37e-06											IGH	36																												IGH-L	39
	0.922273	0.000568497	2.5e-05											IGH	36																												IGH-L	39
	0.087948	0	0											IGH	36																												IGH-L	39
	0.0148886	0	0											IGH	36																												IGH-L	39
	0.464878	4.73e-05	0											IGH	36																												IGH-L	39
	0.893105	0	0											IGH	36																												IGH-L	39
	0.254113	0	0											IGH	36																												IGH-L	39
	0.285983	0	0											IGH	36																												IGH-L	39
	0.169236	0	0											IGH	36																												IGH-L	39
	0.583185	8.61e-06	0											IGH	36																												IGH-L	39
	0.0119761	0	0											IGH	36																												IGH-L	39
	0.456758	0.000716909	0											IGH	36																												IGH-L	39
	0.595935	0	0											IGH	36																												IGH-L	39
	0.324185	0.000198819	0.00451583											IGH	36																												IGH-L	39
	0.402084	0.000214621	0											IGH	36																												IGH-L	39
	0.397934	0.00118091	0											IGH	36																												IGH-L	40
	0.0925605	0	0											IGH	36																												IGH-L	40
	0.369413	0.000162649	0											IGH	36																												IGH-L	41
	0.0204106	0	0											IGH	36																												IGH-L	41
	0.807448	0	0											IGH	36																												IGH-L	41
	0.432306	2.48897e-05	0.000169799											IGH	36																												IGH-L	41
	0.591733	0	0											IGH	36																												IGH-L	41
	0.437147	0	0											IGH	36																												IGH-L	41
	0.647998	0	0											IGH	37																												IGH-L	42
	0.393903	0.00147675	6.28963e-05											IGH	37																												IGH-L	42
	0.459308	0	0											IGH	37																												IGH-L	42
	0.424482	0	0											IGH	37																												IGH-L	42
	0.528964	5.16785e-06	0											IGH	37																												IGH-L	42
	0.342581	0.00082274	0											IGH	37																												IGH-L	42
	0.532127	1.03176e-06	0											IGH	37																												IGH-L	42
	0.356277	0	0											IGH	37																												IGH-L	43
	0.594174	2.17461e-05	0											IGH	37																												IGH-L	43
	0.42133	0.000521311	0											IGH	37																												IGH-L	43
	0.301857	0	0											IGH	37																												IGH-L	43
	0.574642	0	0											IGH	37																												IGH-L	43
	0.321442	0	0											IGH	37																												IGH-L	43
	0.203713	0	0											IGH	37																												IGH-L	43
	0.333159	0	0											IGH	37																												IGH-L	44
	0.214421	0.000151988	0											IGH	37																												IGH-L	45
	0.414048	0	0											IGH	37																												IGH-L	46
	0.0257512	0	0											IGH	37																												IGH-L	48
	0.416469	6.12227e-05	0											IGH	37																												IGH-L	48
	0.340418	2.42836e-05	0											IGH	37																												IGH-L	50
	0.42721	0.00488453	6.57552e-06											IGH	38																												IGH-L	50
	0.580261	0	0											IGH	38																												IGH-L	51
	0.402027	7.67832e-05	0											IGH	38																												IGH-L	52
	0.263798	0	0											IGH	38																												IGH-L	52
	0.401609	0.00144484	4.39746e-06											IGH	38																												IGH-L	53
	0.454152	0	0											IGH	38																												IGH-L	54
	0.40234	0.000388008	0.00524056											IGH	38																												IGH-L	55
	0.170173	0	0											IGH	38																												IGH-L	58
	0.591873	0	0											IGH	38																												IGH-L	80
	0.407252	0.00029266	0											IGH	38																												IGH-L	80
	0.639915	0	0											IGH	38																												IGH-L	89
	0.28908	8.00209e-05	0											IGH	38																												IGH-L	96
	0.0560852	0	0											IGH	38																												IGH-L	98
	0.312646	0	0											IGH	39																												IGH-L	99
	0.450127	0	0											IGH	39																												IGH-L	99
	0.342036	0	0											IGH	39																												IGH-L	102
	0.537586	0	0											IGH	39																												IGH-L	106
	0.0524223	0	0											IGH	39																												IGH-L	107
	0.626889	6.74546e-05	0											IGH	39																												IGH-L	107
	0.270954	2.67842e-05	0											IGH	39																												IGH-L	107
	0.472818	0	0											IGH	39																												IGH-L	107
	0.385664	0	0											IGH	39																												IGH-L	108
	0.599419	0.000101299	0											IGH	39																												IGH-L	109
	0.294724	0.00251524	1.01339e-05											IGH	39																												IGH-L	109
	0.446284	1.70508e-06	0.000175816											IGH	39																												IGH-L	111
	0.468421	5.99222e-06	0											IGH	39																												IGH-L	111
	0.702451	0	0											IGH	39																												IGH-L	111
	0.319465	0.000295541	5.81494e-06											IGH	39																												IGH-L	113
	0.146422	0	0											IGH	39																												IGH-L	115
	0.453386	0.00158364	0											IGH	39																												IGH-L	115
	0.36704	4.84611e-05	0											IGH	39																												IGH-L	115
	0.144494	0.00494409	0											IGH	39																												IGH-L	115
	0.44648	0.00356861	0											IGH	39																												IGH-L	115
	0.320253	0.000538811	0											IGH	39																												IGH-L	116
	0.37504	0.000273345	0											IGH	39																												IGH-L	116
	0.323145	0.000147941	0											IGH	39																												IGH-L	116
	0.332907	1.60483e-06	0											IGH	39																												IGH-L	118
	0.40414	0.000986273	0											IGH	39																												IGH-L	119
	0.488514	0.000118737	0											IGH	39																												IGH-L	121
	0.452477	3.18542e-05	8.09817e-06											IGH	39																												IGH-L	124
	0.282762	0.00310877	0											IGH	39																												IGH-L	126
	0.196561	0.00373711	0											IGH	39																												IGK-H	22
	0.0824047	4.03756e-05	0											IGH	40																												IGK-H	22
	0.326671	1.74316e-05	0											IGH	40																												IGK-H	22
	0.150747	0	0											IGH	40																												IGK-H	22
	0.0673299	0	0											IGH	40																												IGK-H	22
	0.277151	0	0											IGH	40																												IGK-H	22
	0.432943	0	0											IGH	40																												IGK-H	22
	0.048635	0	0											IGH	40																												IGK-H	22
	0.0454136	4.76e-05	0											IGH	40																												IGK-H	22
	0.0944137	0	0											IGH	41																												IGK-H	22
	0.140561	0	0											IGH	41																												IGK-H	22
	0.0322341	0	0											IGH	41																												IGK-H	22
	0.0137	0	0											IGH	41																												IGK-H	22
	0.329099	0	0											IGH	41																												IGK-H	24
	0.352615	0	0											IGH	41																												IGK-H	24
	0.460685	6.08245e-05	1.90242e-06											IGH	41																												IGK-H	26
	0.0292276	0	0											IGH	41																												IGK-H	27
	0.0401875	0	0											IGH	41																												IGK-H	33
	0.0274907	0	0											IGH	41																												IGK-H	35
	0.215357	0	0											IGH	41																												IGK-H	35
	0.0298359	0	0											IGH	41																												IGK-H	37
	0.0145382	4.93e-07	0											IGH	41																												IGK-H	37
	0.0554011	0	0											IGH	41																												IGK-H	38
	0.25784	0	0											IGH	41																												IGK-H	38
	0.142033	0	0											IGH	41																												IGK-H	39
	0.00550497	0	0											IGH	41																												IGK-H	40
	0.445684	0	0											IGH	42																												IGK-H	41
	0.0618939	0	0											IGH	42																												IGK-H	47
	0.0247	0	0											IGH	42																												IGK-H	47
	0.054606	0	0											IGH	42																												IGK-H	49
	0.442179	0	0											IGH	42																												IGK-H	52
	0.253424	0.00211203	3.73e-05											IGH	42																												IGK-H	56
	0.0587747	6.73086e-07	0											IGH	42																												IGK-H	85
	0.184	0	0											IGH	42																												IGK-H	89
	0.0839168	0	0											IGH	42																												IGK-H	91
	0.0377513	0	0											IGH	42																												IGK-H	91
	0.172483	0	0											IGH	42																												IGK-H	98
	0.229801	0.000528539	0.0085443											IGH	42																												IGK-H	100
	0.209916	0	0											IGH	42																												IGK-H	102
	0.359215	1.3107e-05	0											IGH	42																												IGK-H	103
	0.031135	5.29e-06	0											IGH	42																												IGK-H	104
	0.439129	3.60123e-06	0											IGH	42																												IGK-H	104
	0.196122	0	0											IGH	42																												IGK-H	105
	0.0338583	0	0											IGH	42																												IGK-H	108
	0.0325722	0	0											IGH	42																												IGK-H	108
	0.219361	4.10608e-06	0											IGH	42																												IGK-H	109
	0.0473485	0	0											IGH	42																												IGK-H	112
	0.0118052	0	0											IGH	42																												IGK-H	115
	0.0286815	0	0											IGH	42																												IGK-H	116
	0.404535	0	0											IGH	42																												IGK-H	126
	0.0252	0	0											IGH	42																												IGK-H	129
	0.0766901	0	0											IGH	42																												IGK-L	22
	0.0204749	0	0											IGH	42																												IGK-L	22
	0.101169	0	0											IGH	43																												IGK-L	22
	0.102605	0	0											IGH	43																												IGK-L	22
	0.0500325	0	0											IGH	43																												IGK-L	22
	0.235	0	0											IGH	43																												IGK-L	22
	0.0636277	0	0											IGH	43																												IGK-L	22
	0.251376	0.00228642	0											IGH	43																												IGK-L	22
	0.0531298	0	0											IGH	43																												IGK-L	22
	0.0237462	0	0											IGH	43																												IGK-L	22
	0.0157182	0	0.0366063											IGH	43																												IGK-L	22
	0.0940066	0	0											IGH	43																												IGK-L	22
	0.451062	0	0											IGH	43																												IGK-L	22
	0.10826	0	0											IGH	43																												IGK-L	22
	0.0200614	0	0											IGH	43																												IGK-L	22
	0.0736183	0	0											IGH	43																												IGK-L	22
	0.211297	0	0											IGH	43																												IGK-L	22
	0.261633	3.30988e-07	0											IGH	43																												IGK-L	22
	0.0949101	0	0											IGH	44																												IGK-L	22
	0.135831	0	0											IGH	44																												IGK-L	22
	0.214348	0	0											IGH	44																												IGK-L	22
	0.349105	0	0											IGH	44																												IGK-L	22
	0.348562	0	0											IGH	44																												IGK-L	22
	0.242541	0.000317499	0											IGH	45																												IGK-L	22
	0.0588668	0	0											IGH	45																												IGK-L	22
	0.383866	6.72e-05	0											IGH	45																												IGK-L	22
	0.063647	2.58696e-05	5.27654e-06											IGH	45																												IGK-L	22
	0.0629434	0	0											IGH	46																												IGK-L	22
	0.0740125	0	0											IGH	47																												IGK-L	22
	0.0129011	0	0											IGH	47																												IGK-L	22
	0.115151	0.0022703	0											IGH	47																												IGK-L	22
	0.380606	0	0											IGH	47																												IGK-L	22
	0.0644615	0	0											IGH	47																												IGK-L	22
	0.0304435	3.50672e-06	0											IGH	47																												IGK-L	22
	0.00548509	0	0											IGH	48																												IGK-L	22
	0.192421	0	0											IGH	48																												IGK-L	22
	0.223557	0	0											IGH	48																												IGK-L	22
	0.304866	2.58e-05	0											IGH	48																												IGK-L	23
	0.0466722	0.000138807	0											IGH	48																												IGK-L	24
	0.0441331	0	0											IGH	48																												IGK-L	24
	0.0172493	0	0											IGH	49																												IGK-L	25
	0.127623	0	0											IGH	49																												IGK-L	26
	0.339406	0.000113095	0											IGH	49																												IGK-L	26
	0.0982485	0.000403074	0.000103141											IGH	50																												IGK-L	26
	0.183369	0	0											IGH	50																												IGK-L	31
	0.195818	0.00718105	0											IGH	50																												IGK-L	34
	0.155018	1.7502e-06	0											IGH	50																												IGK-L	35
	0.0945177	0	0											IGH	50																												IGK-L	35
	0.00709858	0	0											IGH	51																												IGK-L	36
	0.246139	0.00118658	0											IGH	51																												IGK-L	37
	0.475436	0.000487917	0											IGH	52																												IGK-L	39
	0.0173563	9.48673e-06	3.22101e-06											IGH	52																												IGK-L	39
	0.088498	0.000173722	0											IGH	52																												IGK-L	39
	0.0618113	6.02037e-05	0											IGH	52																												IGK-L	41
	0.177	4.39e-05	0											IGH	52																												IGK-L	41
	0.163463	0	0											IGH	52																												IGK-L	41
	0.028244	0	0.000656712											IGH	52																												IGK-L	41
	0.242121	0	0											IGH	52																												IGK-L	42
	0.293464	0	0											IGH	53																												IGK-L	42
	0.00689278	0	0											IGH	53																												IGK-L	42
	0.0789555	0	0											IGH	53																												IGK-L	42
	0.0151304	0	0											IGH	53																												IGK-L	42
	0.108886	0	0											IGH	53																												IGK-L	42
	0.260779	0	0											IGH	54																												IGK-L	44
	0.178931	3.19663e-05	0											IGH	54																												IGK-L	44
	0.41072	0	0											IGH	55																												IGK-L	47
	0.10873	7.73154e-06	0											IGH	55																												IGK-L	47
	0.384	0	0											IGH	55																												IGK-L	47
	0.0362654	3.01e-05	0											IGH	55																												IGK-L	47
	0.295167	0	0											IGH	55																												IGK-L	47
	0.0313482	0	0											IGH	55																												IGK-L	49
	0.267265	8.2477e-06	0											IGH	55																												IGK-L	49
	0.107667	7.87263e-06	0											IGH	56																												IGK-L	49
	0.0308824	0	0											IGH	57																												IGK-L	59
	0.0883169	7.34e-07	0											IGH	57																												IGK-L	59
	0.0966359	0	0											IGH	57																												IGK-L	93
	0.0827447	0	0											IGH	58																												IGK-L	93
	0.304834	0	0											IGH	59																												IGK-L	98
	0.0546988	0	0											IGH	61																												IGK-L	102
	0.103594	0	0											IGH	67																												IGK-L	111
	0.0292118	0	0											IGH	71																												IGK-L	111
	0.425704	0	0											IGH	71																												IGL-H	22
	0.2864	0	0											IGH	72																												IGL-H	22
	0.435582	0.0163544	5.82464e-06											IGH	73																												IGL-H	22
	0.177069	0.000121498	0											IGH	77																												IGL-H	41
	0.0285519	0.000820529	0											IGH	77																												IGL-H	48
	0.270995	0	0											IGH	80																												IGL-H	52
	0.0215969	0	0											IGH	80																												IGL-H	91
	0.357421	2.92326e-05	0											IGH	80																												IGL-H	96
	0.300551	0	0											IGH	80																												IGL-H	105
	0.147867	0	0											IGH	80																												IGL-H	115
	0.0108897	0	0											IGH	80																												IGL-L	22
	0.00573275	0	0											IGH	85																												IGL-L	22
	0.21549	0	0											IGH	86																												IGL-L	22
	0.0641809	0	0											IGH	86																												IGL-L	22
	0.0928643	0	0											IGH	88																												IGL-L	38
	0.199212	2.84e-05	0											IGH	88																												IGL-L	62
	0.268438	0.000178686	0.00234685											IGH	88
	0.0169044	5.68703e-06	0											IGH	89
	0.141295	0	0											IGH	90
	0.0753752	0	0											IGH	91
	0.337695	0	0											IGH	91
	0.0557962	0	0											IGH	91
	0.0752606	7.22759e-06	0											IGH	91
	0.113975	0	0											IGH	91
	0.286625	0	0											IGH	91
	0.123603	0	0											IGH	91
	0.302689	0	0											IGH	91
	0.0689353	0	0											IGH	91
	0.163452	0.000396324	0											IGH	92
	0.203906	0	0											IGH	92
	0.0964664	8.70859e-06	0											IGH	92
	0.0724346	5.83659e-05	1.09592e-06											IGH	93
	0.239542	0	0											IGH	93
	0.245388	0	0											IGH	94
	0.30211	3.22359e-05	0											IGH	94
	0.231539	0.000888018	0.00543575											IGH	94
	0.137688	0	0											IGH	94
	0.0305032	0	0											IGH	95
	0.153006	3.85815e-05	0											IGH	95
	0.289948	0	0											IGH	96
	0.102208	0	0											IGH	96
	0.028501	0	0											IGH	96
	0.057351	0	0											IGH	96
	0.0705149	0	0											IGH	96
	0.259392	0	0											IGH	97
	0.317998	0	0											IGH	97
	0.117041	0.00303343	1.01339e-05											IGH	98
	0.221981	0	0											IGH	98
	0.138833	1.0786e-05	0											IGH	98
	0.408933	0	0											IGH	98
	0.0258098	0	0											IGH	98
	0.192529	0.00216054	0											IGH	99
	0.115784	7.60824e-06	0											IGH	99
	0.518043	0.001623	0											IGH	99
	0.160394	0.000321133	0											IGH	99
	0.19142	5.66016e-05	0											IGH	99
	0.207162	0	0											IGH	99
	0.0772119	0.00129066	0											IGH	99
	0.282014	1.27424e-05	2.60318e-06											IGH	99
	0.24565	0.000796581	0											IGH	99
	0.0182153	6.61554e-05	0											IGH	99
	0.0801451	7.96138e-06	0											IGH	100
	0.0973583	0	0											IGH	100
	0.0355904	0	0											IGH	100
	0.0384485	4.76e-05	0											IGH	100
	0.0407214	0	0											IGH	100
	0.0349397	0.000145518	1.27e-05											IGH	100
	0.0474349	0	0											IGH	101
	0.0239259	0	0											IGH	101
	0.0549281	0	0											IGH	101
	0.0238	0	0											IGH	101
	0.0746988	0	0											IGH	102
	0.0563	0	0											IGH	102
	0.0300032	0	0											IGH	102
	0.0357956	0	0											IGH	102
	0.00794175	0	0											IGH	102
	0.144482	1.30648e-05	4.76919e-05											IGH	102
	0.0329242	0	0											IGH	103
	0.00834662	0	0											IGH	103
	0.0167	0	0											IGH	103
	0.0760898	0	0											IGH	103
	0.0328575	0	0											IGH	103
	0.0839554	0.000331445	0											IGH	103
	0.0139635	0	0											IGH	104
	0.0579082	6.28e-05	0											IGH	104
	0.0508236	0	0											IGH	104
	0.0377004	0	0											IGH	104
	0.0853828	0	0											IGH	104
	0.0480021	0	0											IGH	104
	0.236555	8.67e-07	0											IGH	104
	0.0717016	0	0											IGH	104
	0.137105	0	0											IGH	105
	0.153289	0	0											IGH	105
	0.189936	0.00669563	0											IGH	105
	0.141027	0	0											IGH	105
	0.119899	1.6749e-06	0											IGH	105
	0.0690365	0	0											IGH	105
	0.0183452	0	0											IGH	105
	0.0281328	0	0											IGH	106
	0.228736	0	1.9764e-05											IGH	106
	0.0612638	0	0											IGH	106
	0.172332	0.000106554	0											IGH	107
	0.0946074	0	0											IGH	107
	0.112984	2.41396e-06	0											IGH	107
	0.0222466	2.00152e-06	0											IGH	107
	0.0451909	0	0											IGH	107
	0.0671704	3.85e-05	0											IGH	107
	0.0222783	0	0											IGH	107
	0.0841728	0	0											IGH	107
	0.0470736	0	0											IGH	107
	0.265659	0	0											IGH	107
	0.019075	0	0											IGH	107
	0.212669	1.94884e-05	0											IGH	107
	0.00394831	0	0											IGH	107
	0.196372	0	0											IGH	108
	0.0293407	0	0											IGH	108
	0.0302258	0	0											IGH	108
	0.0509216	0	0											IGH	108
	0.0357905	0	0											IGH	108
	0.0517734	0	0											IGH	108
	0.145341	6.47713e-05	0											IGH	108
	0.0659002	0	0											IGH	108
	0.14543	4.28683e-05	0											IGH	108
	0.258564	0	0											IGH	109
	0.113279	1.84775e-05	0											IGH	109
	0.142034	0	0											IGH	109
	0.171978	0	0											IGH	109
	0.502452	0.000404667	0											IGH	109
	0.0990557	0.000852123	2.4188e-06											IGH	109
	0.09298	0.000127191	0											IGH	109
	0.0796702	3.27687e-06	0											IGH	109
	0.0529841	0	0											IGH	109
	0.0458271	0	0											IGH	109
	0.0728483	0	0											IGH	110
	0.0137807	0	0											IGH	110
	0.0690004	0	0											IGH	110
	0.0279499	0	0											IGH	110
	0.0437	0	0											IGH	111
	0.0294262	0	0											IGH	111
	0.11149	0	0											IGH	111
	0.0793828	0	0											IGH	111
	0.0283586	0	0											IGH	111
	0.129725	0	0											IGH	111
	0.0546194	0	0											IGH	111
	0.0714918	0	0											IGH	111
	0.118482	1.3027e-05	0											IGH	111
	0.0587647	0.00110176	1.52e-05											IGH	111
	0.00791942	0	0											IGH	111
	0.167848	0	1.41172e-06											IGH	112
	0.0178445	0	0											IGH	113
	0.0338457	4.22443e-06	0											IGH	113
	0.0136933	0	0											IGH	113
	0.0234004	0	0											IGH	113
	0.0109754	0	0											IGH	113
	0.0277987	0	0											IGH	114
	0.144341	0	0											IGH	115
	0.0918533	1.72854e-05	0											IGH	115
	0.0818417	0	0											IGH	115
	0.0201	0	0											IGH	115
	0.0270359	0	0											IGH	115
	0.0652034	0	0											IGH	115
	0.0641364	0.000299436	0											IGH	115
	0.0541353	0.000364206	0											IGH	115
	0.0269535	0	0											IGH	115
	0.0464345	0.000463258	0											IGH	115
	0.026871	0	0											IGH	115
	0.0398109	0.00183551	0											IGH	115
	0.0255522	0	0											IGH	116
														IGH	116
														IGH	116
														IGH	116
														IGH	116
														IGH	118
														IGH	118
														IGH	118
														IGH	119
														IGH	119
														IGH	119
														IGH	120
														IGH	120
														IGH	120
														IGH	121
														IGH	121
														IGH	122
														IGH	124
														IGH	124
														IGH	124
														IGH	124
														IGH	125
														IGH	125
														IGH	126
														IGH	126
														IGH	126
														IGH	126
														IGH	126
														IGH	127
														IGH	128
														IGH	129
														IGH	129
														IGH	129
														IGH	131
														IGH	134
														IGH	134
														IGH	138
														IGH	139
														IGH	141
														IGH	141
														IGH	146
														IGH	146
														IGH	147
														IGH	150
														IGK	22
														IGK	22
														IGK	22
														IGK	22
														IGK	22
														IGK	22
														IGK	22
														IGK	22
														IGK	22
														IGK	22
														IGK	22
														IGK	22
														IGK	22
														IGK	22
														IGK	22
														IGK	22
														IGK	22
														IGK	22
														IGK	22
														IGK	22
														IGK	22
														IGK	22
														IGK	22
														IGK	22
														IGK	22
														IGK	22
														IGK	22
														IGK	22
														IGK	22
														IGK	22
														IGK	22
														IGK	22
														IGK	22
														IGK	22
														IGK	22
														IGK	22
														IGK	22
														IGK	22
														IGK	22
														IGK	22
														IGK	22
														IGK	22
														IGK	22
														IGK	22
														IGK	22
														IGK	22
														IGK	22
														IGK	22
														IGK	22
														IGK	22
														IGK	22
														IGK	22
														IGK	22
														IGK	22
														IGK	22
														IGK	22
														IGK	22
														IGK	22
														IGK	22
														IGK	22
														IGK	22
														IGK	22
														IGK	22
														IGK	22
														IGK	22
														IGK	22
														IGK	22
														IGK	22
														IGK	22
														IGK	22
														IGK	22
														IGK	22
														IGK	22
														IGK	22
														IGK	23
														IGK	24
														IGK	24
														IGK	24
														IGK	24
														IGK	24
														IGK	24
														IGK	25
														IGK	26
														IGK	26
														IGK	26
														IGK	26
														IGK	26
														IGK	27
														IGK	27
														IGK	28
														IGK	29
														IGK	31
														IGK	33
														IGK	33
														IGK	34
														IGK	35
														IGK	35
														IGK	35
														IGK	35
														IGK	35
														IGK	35
														IGK	35
														IGK	35
														IGK	35
														IGK	35
														IGK	35
														IGK	35
														IGK	36
														IGK	36
														IGK	36
														IGK	37
														IGK	37
														IGK	37
														IGK	37
														IGK	37
														IGK	38
														IGK	38
														IGK	39
														IGK	39
														IGK	39
														IGK	39
														IGK	39
														IGK	39
														IGK	39
														IGK	39
														IGK	39
														IGK	40
														IGK	41
														IGK	41
														IGK	41
														IGK	41
														IGK	41
														IGK	41
														IGK	42
														IGK	42
														IGK	42
														IGK	42
														IGK	42
														IGK	42
														IGK	42
														IGK	42
														IGK	42
														IGK	44
														IGK	44
														IGK	44
														IGK	45
														IGK	45
														IGK	45
														IGK	45
														IGK	47
														IGK	47
														IGK	47
														IGK	47
														IGK	47
														IGK	47
														IGK	47
														IGK	47
														IGK	47
														IGK	47
														IGK	48
														IGK	48
														IGK	49
														IGK	49
														IGK	49
														IGK	49
														IGK	49
														IGK	52
														IGK	53
														IGK	55
														IGK	56
														IGK	57
														IGK	59
														IGK	59
														IGK	59
														IGK	72
														IGK	80
														IGK	80
														IGK	85
														IGK	89
														IGK	91
														IGK	91
														IGK	91
														IGK	93
														IGK	93
														IGK	96
														IGK	98
														IGK	98
														IGK	100
														IGK	100
														IGK	100
														IGK	100
														IGK	100
														IGK	102
														IGK	102
														IGK	102
														IGK	103
														IGK	103
														IGK	104
														IGK	104
														IGK	105
														IGK	105
														IGK	105
														IGK	106
														IGK	106
														IGK	106
														IGK	107
														IGK	107
														IGK	107
														IGK	107
														IGK	107
														IGK	107
														IGK	108
														IGK	108
														IGK	108
														IGK	109
														IGK	109
														IGK	109
														IGK	110
														IGK	110
														IGK	111
														IGK	111
														IGK	111
														IGK	112
														IGK	112
														IGK	115
														IGK	115
														IGK	116
														IGK	116
														IGK	116
														IGK	120
														IGK	120
														IGK	121
														IGK	125
														IGK	126
														IGK	126
														IGK	129
														IGK	133
														IGK	137
														IGK	137
														IGK	145
														IGK	145
														IGK	147
														IGK	150
														IGL	22
														IGL	22
														IGL	22
														IGL	22
														IGL	22
														IGL	22
														IGL	22
														IGL	22
														IGL	22
														IGL	22
														IGL	22
														IGL	22
														IGL	22
														IGL	22
														IGL	22
														IGL	22
														IGL	22
														IGL	22
														IGL	22
														IGL	22
														IGL	22
														IGL	22
														IGL	22
														IGL	22
														IGL	23
														IGL	24
														IGL	28
														IGL	33
														IGL	33
														IGL	33
														IGL	35
														IGL	35
														IGL	35
														IGL	37
														IGL	37
														IGL	38
														IGL	38
														IGL	38
														IGL	39
														IGL	39
														IGL	39
														IGL	41
														IGL	42
														IGL	42
														IGL	42
														IGL	42
														IGL	46
														IGL	48
														IGL	48
														IGL	49
														IGL	49
														IGL	52
														IGL	55
														IGL	62
														IGL	62
														IGL	91
														IGL	94
														IGL	96
														IGL	98
														IGL	100
														IGL	105
														IGL	106
														IGL	107
														IGL	109
														IGL	109
														IGL	109
														IGL	110
														IGL	111
														IGL	115
														IGL	139
														IGL	150

## Sheet: Figure 3
	IGHMRD EOI	IGK&IGL MRD EOI			EOI-IGH MRD vs. IGK&IGL MRD	IGK&IGL MRD EOI
Figure 3a	0	0.00792832		Figure 3b	0	0
	0	0			0	0
	8.19e-05	0			0	0
	7.73e-06	4.62e-06			0	0
	0.00217288	0.00134972			0	0
	0	0			0	0
	0	0.0411658			0	0
	0	0			0	0
	1.29e-05	1.02e-05			0	1.5e-06
	0	0			0	0
	0	0.000914138			0	0
	0.00079797	0.000434143			0	0
	0	0			0	0
	0	0			0	0
	2.65e-07	1.82e-06			0	0
	1.38e-05	0			0	1.19e-05
	0	0			0	0
	1.02e-07	0			0	0
	0	0			0	0
	0	0			0	0
	0	0			0	1.22e-07
	0	0			0	0
	0	6.56e-07			0	2.2e-06
	0	0.0028247			0	1.27e-06
	7.96e-06	0			0	0
	0	0.00147712			0	0
	0	3.43e-06			0	0
	0	0			0	0
	0.0278791	0.000195528			0	1.31e-06
	0	0			0	0
	0	0			0	0
	0.00291835	0.000184044			0	0
	0	0			0	0
	0	0			0	0
	0	0			0	0
	5.83e-06	1.57e-05			0	0
	9.5e-05	0.000111439			0	0
	0	0			0	0
	0	0			0	0
	0.00146966	0			0.0316073	0.00022905
	1.83e-06	0			0	0
	0	0			1.13e-05	0
	6.699e-05	0.00199839			0	0
	0	4.32e-06			0	0
	3.59e-05	0			0	0
	3.49e-06	0			0	0
	0	3.46e-05			0	0
	0	0			0	0
	0	1.79e-05			0	0
	0	0			0	0
	0	0			0	0
	0	0			0	0
	0	0			0	0
	0	0			0	0
	0	0			0	0
	0	0			0	0
	1.95e-07	0			0	0
	0	0			0	0
	0	0			0.000118039	0
	0	3.21e-06			0	0
	0	1.08e-05			0	0
	0	0			0.0366063	0
	0.00053992	0.000125644			0	0
	0.000302258	0			0	0
	9.56e-07	0			0	0
	0	0			0	0
	0	0			0	0
	0	4.232e-05			0	0
	0	0			0	0
	0	0			0	0
	0.000119185	6.33e-05			5.99e-06	0
	0.000398166	0			0	0
	2.29e-06	4.01e-06			0	0
	4.88e-05	0			0.000426711	0
	0.0545894	0			0.00040415	0
	0.0001501	0			0	0
	0	0.000200753			0	0
	0	8.58e-05			0	8.49e-06
	0	0.000273573			0	0
	0	0			0	0
	0	0			1.99e-05	0
	6.22e-05	0			0	0
	1.02e-05	7.04e-06			0	0
	0	0			0	0
	0	0			0	0
	0	0			0	0
	0	0			0	0
	0.0211321	0.00215041			0	0
	0.000342185	8.74e-05			0	0
	0.00194874	0			0.000451241	0
	4.38e-06	5.15e-06			0	1.15e-05
	5.68e-05	0			0	0
	0	0			0	0
	0.00798097	0.00774503			0.0727828	0.056017
	0.00190846	0.00357986			0	0
	0.000939598	0			0	0
	5.84e-05	0.000101462			3.22e-06	0
	0	0			0	0
	9.11e-05	5.3e-05			0	0
	0.0039953	0.0024948			0	0.00190274
	7.57e-06	0.000529209			0	0
	0	0			0.000656712	0
	0	0			0	0
	0	0			4.91e-05	0
	0	3.87e-06			0	0
	0	0.00288457			0	1.99e-06
	0	0			0	0
	1.45e-06	0			0	0
	0	0			0	0
	1.04e-05	0			4.87e-05	0
	5.44e-06	0			0	0
	0	0			0	0
	0.000152937	0			0	0
	0	0			0	0
	0.000497343	4.57e-05			0	0
	0	3.38e-07			0	0
	0	1.98e-06			0	0
	0	0			0	0
	1.75e-05	7.04e-07			0	0
	2.87e-05	0			0	0
	0	0			0	0
	2.08e-05	0			0	0
	7.34e-07	7.52e-06			0	0
	0.000156664	1.06e-07			0	0
	0	0			0	0
	0	0			0	0
	0	2.97e-07			0	6.25e-05
	0	0			0	0
	0.0373827	0.0451979			5.82e-06	0
	0	0.00829131			0	0
	4.01e-07	0			0	0
	0	0			0	1.18e-06
	6.16e-05	0			0	0
	0	0			0	0
	0	0			1.37e-06	0
	0.000568497	0.00259139			2.5e-05	0.000200212
	0	0			0	0
	0	0			0	0
	0	0			0	0
	0	0			0	0
	0	2.23e-05			0	0
	0.000716909	1.48e-05			0	0
	0.000377505	0.000426679			0.00686268	0.000206621
	0.000214621	0			0	0
	0	0			0.00425112	0.000210356
	0.00118091	0.0100807			0	0
	0.000168336	0.000481274			0	0
	0	0			0	0
	0	0			0	0
	0	0			0	0
	0.00147675	0.0177671			6.29e-05	0.000954543
	0	0			0	0
	0	0			0	0
	5.17e-06	0.000419209			0	0.000578755
	0.000829968	0.00182364			0	0
	0.000521311	0.000826702			0	0.000247034
	0	0			0	0
	0	0			0	6.99e-06
	0.000613083	0.000586464			0	0
	0	0.000901982			0	0
	3.3e-05	0			0	0.00111998
	0.00494289	0.000201322			7.67e-06	0.000109573
	0	1.17e-05			0	1.24e-05
	3.22e-05	0			0	0
	0	0			0	0
	0	0.00238422			0	0.00066623
	0.00029266	0.000267288			0	0
	0	0			0	0
	0.000161471	9.05e-05			0	0
	0	0.000106511			0	0
	0	0			0	3.59e-07
	0	0			0	0
	2.68e-05	2.09e-05			0	0
	0	1.66e-05			0	0
	0.00554866	0.012198			2.03e-05	0.00121878
	1.68e-05	0.000131476			0	0
	0	0			0	0
	0.000295541	0.000260557			5.81e-06	0
	0	0.000443261			0	0.000134528
	0.00414884	0			0	0
	4.85e-05	0			0	0
	0.00580382	0			2.42e-06	0
	0.0053188	0.00986032			0	0
	0.000329946	1.28e-05			0	0
	1.6e-06	2e-06			0	0
	0.000986273	0.00105474			0	0
	0.0014094	0.211066			0	5.08e-06
	0.00390535	9.14e-05			0	0.000209011
	0.00380326	0.0196333			0	0

## Sheet: Figure 4
Figure 4a-4d	Clinical Outcomes		EOI<0.01%	EOI>=0.01%		EOC<0.0001%	EOC>=0.0001%		EOI<0.01%	EOI>=0.01%		EOC<0.0001%	EOC>=0.0001%
			number	number		number	number		Proportion	Proportion		Proportion	Proportion
	Gender
	Female		118	51		130	31		0.698225	0.301775		0.807453	0.192547
	Male		151	53		178	33		0.740196	0.259804		0.843602	0.156398
	Age
	1-10 year		233	79		255	55		0.746795	0.253205		0.822581	0.177419
	>=10 year		33	22		48	7		0.6	0.4		0.872727	0.127273
	Gene fusions
	ETV6-RUNX1		73	15		77	10		0.829545	0.170455		0.885057	0.114943
	TCF3-PBX1		19	6		19	4		0.76	0.24		0.826087	0.173913
	BCR-ABL		10	5		13	3		0.666667	0.333333		0.8125	0.1875
	MLL rearrangement		1	3		0	5		0.25	0.75		0	1
	Chromosome karyotype
	Normal karyotype		97	36		113	22		0.729323	0.270677		0.837037	0.162963
	Hyperdiploid (chr>50)		89	30		102	19		0.747899	0.252101		0.842975	0.157025
	Other abnormal karyotypes		83	38		93	23		0.68595	0.31405		0.801724	0.198276
	Risk groups
	Standard risk		137	25		135	23		0.845679	0.154321		0.85443	0.14557
	Intermediate risk		101	44		128	20		0.696552	0.303448		0.864865	0.135135
	High risk		31	35		45	21		0.469697	0.530303		0.681818	0.318182
	WBC
	<100×10^9/L		257	94		288	60		0.732194	0.267806		0.827586	0.172414
	≥100×10^9/L		12	10		20	4		0.545455	0.454545		0.833333	0.166667
Figure 4e	Events	EFS time (month)	NGS EOI level		Figure 4f	Events	EFS time (month)	NGS EOC level
	yes	5.2	>=0.01%			yes	5.2	>=0.01%
	no	5.2	>=0.01%			no	5.2	>=0.01%
	no	9.8	>=0.01%			no	9.8	>=0.01%
	no	9.6	>=0.01%			no	9.6	>=0.01%
	no	38.8	>=0.01%			no	38.8	>=0.01%
	no	7	>=0.01%			no	7	>=0.01%
	yes	33	>=0.01%			yes	33	>=0.0001%&<0.01%
	no	7.9	>=0.01%			no	7.9	<0.0001%
	no	13.8	<0.0001%			no	13.8	>=0.0001%&<0.01%
	no	32.7	>=0.01%			no	32.7	>=0.0001%&<0.01%
	no	19.7	>=0.0001%&<0.01%			no	19.7	>=0.0001%&<0.01%
	no	38.5	>=0.01%			no	38.5	>=0.0001%&<0.01%
	no	36.7	<0.0001%			no	36.7	>=0.0001%&<0.01%
	no	8.2	<0.0001%			no	8.2	>=0.0001%&<0.01%
	no	36.5	>=0.01%			no	36.5	>=0.01%
	no	31.9	>=0.01%			no	31.9	>=0.01%
	no	39.4	>=0.01%			no	39.4	>=0.01%
	no	34.9	<0.0001%			no	34.9	>=0.01%
	no	6	<0.0001%			no	6	>=0.01%
	no	33.7	<0.0001%			no	33.7	>=0.0001%&<0.01%
	no	13.7	>=0.0001%&<0.01%			no	14.5	>=0.0001%&<0.01%
	no	32	<0.0001%			no	13.7	>=0.0001%&<0.01%
	no	24	>=0.01%			no	32	>=0.0001%&<0.01%
	no	36.5	>=0.01%			no	24	>=0.01%
	no	37.1	>=0.0001%&<0.01%			no	36.5	<0.0001%
	no	9.6	>=0.01%			no	37.1	<0.0001%
	no	38.6	<0.0001%			no	9.6	<0.0001%
	no	16.2	>=0.01%			no	38.6	<0.0001%
	no	9.6	<0.0001%			no	16.2	<0.0001%
	no	28.7	<0.0001%			no	31.2	<0.0001%
	no	36.3	>=0.01%			no	9.6	<0.0001%
	no	13.6	>=0.0001%&<0.01%			no	28.7	<0.0001%
	no	19.6	<0.0001%			no	36.3	<0.0001%
	no	18.8	<0.0001%			no	13.6	<0.0001%
	no	24.3	>=0.0001%&<0.01%			no	19.6	<0.0001%
	no	25.1	>=0.0001%&<0.01%			no	18.8	<0.0001%
	no	19.9	>=0.0001%&<0.01%			no	24.3	<0.0001%
	no	35	>=0.0001%&<0.01%			no	25.1	<0.0001%
	no	34.2	<0.0001%			no	19.9	<0.0001%
	no	7.1	>=0.0001%&<0.01%			no	35	<0.0001%
	no	8.8	<0.0001%			no	34.2	<0.0001%
	no	23.3	<0.0001%			no	7.1	<0.0001%
	no	24.2	>=0.0001%&<0.01%			no	8.8	<0.0001%
	no	11.6	<0.0001%			no	23.3	<0.0001%
	no	13.2	>=0.0001%&<0.01%			no	24.2	<0.0001%
	no	9.9	<0.0001%			no	11.6	<0.0001%
	no	35.6	>=0.01%			no	13.2	<0.0001%
	no	30.2	>=0.01%			no	9.9	<0.0001%
	no	9.9	<0.0001%			no	35.6	<0.0001%
	no	4.8	>=0.01%			no	30.2	<0.0001%
	no	32.3	<0.0001%			no	9.9	<0.0001%
	no	13.1	>=0.0001%&<0.01%			no	4.8	<0.0001%
	no	26.8	<0.0001%			no	24.3	<0.0001%
	no	36.3	<0.0001%			no	32.3	<0.0001%
	no	27.3	>=0.01%			no	13.1	<0.0001%
	no	19.8	<0.0001%			no	26.8	<0.0001%
	no	37.2	<0.0001%			no	36.3	<0.0001%
	no	5.1	>=0.01%			no	27.3	<0.0001%
	no	33	<0.0001%			no	19.8	<0.0001%
	no	10.8	>=0.01%			no	37.2	<0.0001%
	no	15.7	<0.0001%			no	5.1	<0.0001%
	yes	3.5	>=0.01%			no	33	<0.0001%
	yes	8.9	>=0.01%			no	10.8	<0.0001%
	yes	6.6	>=0.0001%&<0.01%			no	15.7	<0.0001%
	no	7.1	>=0.01%			yes	3.5	>=0.01%
	no	5.2	>=0.0001%&<0.01%			yes	8.9	>=0.01%
	no	43.3	<0.0001%			yes	6.6	>=0.01%
	no	30	<0.0001%			no	7.1	>=0.01%
	no	40.4	>=0.01%			no	5.2	>=0.01%
	no	10.3	>=0.0001%&<0.01%			no	31.2	>=0.01%
	no	12.5	>=0.01%			no	43.3	>=0.01%
	yes	8.7	>=0.01%			no	30	>=0.01%
	yes	6.9	>=0.01%			no	40.4	>=0.01%
	no	25.6	>=0.01%			no	10.3	>=0.01%
	no	5	>=0.01%			no	12.5	>=0.01%
	no	14.1	>=0.01%			yes	8.7	>=0.0001%&<0.01%
	no	7.6	>=0.01%			yes	3.9	>=0.0001%&<0.01%
	no	4.5	>=0.0001%&<0.01%			yes	6.9	>=0.0001%&<0.01%
	no	12.1	>=0.01%			no	25.6	>=0.0001%&<0.01%
	no	4.7	>=0.01%			no	5	>=0.0001%&<0.01%
	no	15.9	>=0.01%			no	14.1	>=0.0001%&<0.01%
	no	16.7	>=0.0001%&<0.01%			no	7.6	>=0.01%
	no	21.8	<0.0001%			no	4.5	>=0.0001%&<0.01%
	no	25.1	>=0.01%			no	12.1	>=0.0001%&<0.01%
	no	12.1	>=0.0001%&<0.01%			no	22.8	>=0.0001%&<0.01%
	no	40.9	>=0.0001%&<0.01%			no	4.7	>=0.0001%&<0.01%
	no	15.6	>=0.01%			no	15.9	>=0.0001%&<0.01%
	yes	5.4	<0.0001%			no	16.7	>=0.0001%&<0.01%
	yes	16	<0.0001%			no	21.8	>=0.0001%&<0.01%
	yes	18.8	>=0.01%			no	25.1	>=0.0001%&<0.01%
	yes	11.9	<0.0001%			no	12.1	>=0.0001%&<0.01%
	yes	19.6	>=0.0001%&<0.01%			no	40.9	>=0.0001%&<0.01%
	yes	15.9	>=0.01%			no	15.6	>=0.0001%&<0.01%
	yes	11.5	<0.0001%			yes	5.4	<0.0001%
	no	11.7	>=0.0001%&<0.01%			yes	16	<0.0001%
	no	30.5	>=0.01%			yes	18.8	<0.0001%
	no	36.2	<0.0001%			yes	11.9	<0.0001%
	no	15	<0.0001%			yes	19.6	<0.0001%
	no	6.9	<0.0001%			yes	15.9	<0.0001%
	no	7.6	>=0.01%			yes	11.5	<0.0001%
	no	12.3	>=0.0001%&<0.01%			no	11.7	<0.0001%
	no	28.4	<0.0001%			no	11.9	<0.0001%
	no	24.2	<0.0001%			no	30.5	<0.0001%
	no	26.4	<0.0001%			no	36.2	<0.0001%
	no	9.2	>=0.0001%&<0.01%			no	15	<0.0001%
	no	38.7	>=0.01%			no	6.9	<0.0001%
	no	17.4	<0.0001%			no	7.6	<0.0001%
	no	29.1	<0.0001%			no	12.3	<0.0001%
	no	5.8	<0.0001%			no	28.4	<0.0001%
	no	35.6	<0.0001%			no	24.2	<0.0001%
	no	9.9	>=0.01%			no	26.4	<0.0001%
	no	7.1	<0.0001%			no	9.2	<0.0001%
	no	16.3	>=0.0001%&<0.01%			no	38.7	<0.0001%
	no	42	<0.0001%			no	17.4	<0.0001%
	no	23.9	>=0.01%			no	29.1	<0.0001%
	no	28.6	<0.0001%			no	5.8	<0.0001%
	no	28.3	<0.0001%			no	35.6	<0.0001%
	no	13.6	<0.0001%			no	9.9	<0.0001%
	no	6.6	<0.0001%			no	7.1	<0.0001%
	no	7.3	>=0.0001%&<0.01%			no	16.3	>=0.0001%&<0.01%
	no	22.1	<0.0001%			no	42	<0.0001%
	no	37.8	>=0.0001%&<0.01%			no	23.9	<0.0001%
	no	12.1	>=0.0001%&<0.01%			no	28.6	<0.0001%
	no	6.8	>=0.01%			no	28.3	<0.0001%
	no	38	<0.0001%			no	13.6	<0.0001%
	no	19.3	<0.0001%			no	6.6	<0.0001%
	no	6.1	>=0.01%			no	7.3	>=0.0001%&<0.01%
	no	22.5	>=0.0001%&<0.01%			no	39.1	<0.0001%
	no	7.7	<0.0001%			no	22.1	<0.0001%
	no	37.9	<0.0001%			no	37.8	<0.0001%
	no	38.1	<0.0001%			no	12.1	>=0.0001%&<0.01%
	no	5.6	>=0.01%			no	6.8	<0.0001%
	no	33.3	<0.0001%			no	38	<0.0001%
	no	28	<0.0001%			no	19.3	<0.0001%
	no	7	>=0.01%			no	6.1	<0.0001%
	no	7.8	>=0.0001%&<0.01%			no	22.5	<0.0001%
	no	28.1	<0.0001%			no	7.7	<0.0001%
	no	18.5	<0.0001%			no	37.9	<0.0001%
	no	33.4	<0.0001%			no	38.1	<0.0001%
	no	6.4	<0.0001%			no	5.6	>=0.0001%&<0.01%
	no	34.5	<0.0001%			no	33.3	<0.0001%
	no	28.7	<0.0001%			no	28	<0.0001%
	no	39.7	>=0.0001%&<0.01%			no	7	<0.0001%
	no	16.6	>=0.0001%&<0.01%			no	7.8	<0.0001%
	no	18.2	<0.0001%			no	28.1	<0.0001%
	no	42.2	>=0.0001%&<0.01%			no	30.7	<0.0001%
	no	35.3	<0.0001%			no	18.5	<0.0001%
	no	14.5	<0.0001%			no	33.4	<0.0001%
	no	29.9	>=0.01%			no	6.4	<0.0001%
	no	33.2	<0.0001%			no	45.5	<0.0001%
	no	14.1	>=0.0001%&<0.01%			no	30.2	<0.0001%
	no	15.4	<0.0001%			no	34.5	<0.0001%
	no	35.9	<0.0001%			no	28.7	<0.0001%
	no	16	>=0.0001%&<0.01%			no	39.7	<0.0001%
	no	43.3	<0.0001%			no	16.6	<0.0001%
	no	8.1	>=0.01%			no	18.2	<0.0001%
	no	32.1	>=0.01%			no	42.2	<0.0001%
	no	6.2	>=0.0001%&<0.01%			no	35.3	<0.0001%
	no	28.3	<0.0001%			no	14.5	<0.0001%
	no	30.8	<0.0001%			no	29.9	<0.0001%
	no	27.5	<0.0001%			no	33.2	<0.0001%
	no	14.9	>=0.0001%&<0.01%			no	45.7	<0.0001%
	no	33.1	<0.0001%			no	14.1	<0.0001%
	no	24.1	>=0.01%			no	15.4	<0.0001%
	no	11.8	<0.0001%			no	35.9	<0.0001%
	no	15	>=0.0001%&<0.01%			no	16	<0.0001%
	no	15.4	>=0.0001%&<0.01%			no	43.3	<0.0001%
	no	16	<0.0001%			no	8.1	>=0.01%
	no	35.9	<0.0001%			no	32.1	<0.0001%
	no	7.4	<0.0001%			no	30.3	<0.0001%
	no	23.2	>=0.0001%&<0.01%			no	6.2	<0.0001%
	no	12.8	<0.0001%			no	28.3	<0.0001%
	no	29.3	>=0.01%			no	30.8	<0.0001%
	no	13	>=0.0001%&<0.01%			no	27.5	<0.0001%
	no	36.3	>=0.01%			no	14.9	<0.0001%
	no	8.9	<0.0001%			no	33.1	<0.0001%
	no	31.1	>=0.01%			no	24.1	<0.0001%
	no	30	>=0.0001%&<0.01%			no	11.8	<0.0001%
	no	4.9	>=0.01%			no	15	<0.0001%
	no	12.6	<0.0001%			no	15.4	<0.0001%
	no	29.5	<0.0001%			no	16	<0.0001%
	no	10.7	<0.0001%			no	35.9	<0.0001%
	no	44	<0.0001%			no	7.4	<0.0001%
	no	7.5	>=0.0001%&<0.01%			no	23.2	<0.0001%
	no	36.9	<0.0001%			no	12.8	<0.0001%
	no	10.1	<0.0001%			no	29.3	<0.0001%
	no	6.5	>=0.0001%&<0.01%			no	13	<0.0001%
	no	32.8	<0.0001%			no	36.3	<0.0001%
	no	11.2	<0.0001%			no	8.9	<0.0001%
	no	37.2	<0.0001%			no	44.5	<0.0001%
	no	17.5	<0.0001%			no	31.1	<0.0001%
	no	4.8	<0.0001%			no	30	<0.0001%
	no	23.4	<0.0001%			no	4.9	<0.0001%
	no	29.3	>=0.0001%&<0.01%			no	12.6	<0.0001%
	no	22.9	<0.0001%			no	29.5	<0.0001%
	no	18.7	<0.0001%			no	17.3	<0.0001%
	no	11	>=0.0001%&<0.01%			no	10.7	<0.0001%
	no	20.3	>=0.01%			no	44	<0.0001%
	no	18.5	>=0.0001%&<0.01%			no	7.5	<0.0001%
	no	40.4	>=0.01%			no	36.9	<0.0001%
	no	8.6	<0.0001%			no	10.1	<0.0001%
	no	24.7	>=0.01%			no	6.5	<0.0001%
	no	11.6	<0.0001%			no	32.8	<0.0001%
	no	23	<0.0001%			no	11.2	<0.0001%
	no	38.5	>=0.0001%&<0.01%			no	37.2	<0.0001%
	no	35.4	<0.0001%			no	17.5	<0.0001%
	no	20.7	>=0.0001%&<0.01%			no	4.8	<0.0001%
	no	27.8	<0.0001%			no	34.6	<0.0001%
	no	6.6	<0.0001%			no	23.4	<0.0001%
	no	26.4	>=0.0001%&<0.01%			no	29.3	<0.0001%
	no	16.8	>=0.0001%&<0.01%			no	22.9	<0.0001%
	no	20.9	<0.0001%			no	18.7	<0.0001%
	no	27.1	<0.0001%			no	11	<0.0001%
	no	8.3	>=0.01%			no	29.2	<0.0001%
	no	5.3	<0.0001%			no	20.3	<0.0001%
	no	8	>=0.01%			no	18.5	<0.0001%
	no	16.4	<0.0001%			no	40.4	<0.0001%
	no	22	>=0.01%			no	8.6	<0.0001%
	no	17.6	<0.0001%			no	24.7	<0.0001%
	no	17.6	>=0.0001%&<0.01%			no	11.6	<0.0001%
	no	38.3	<0.0001%			no	14.5	<0.0001%
	no	21.8	>=0.01%			no	23	<0.0001%
	no	4.7	>=0.01%			no	38.5	<0.0001%
	no	29	>=0.0001%&<0.01%			no	35.4	<0.0001%
	no	33.7	<0.0001%			no	20.7	<0.0001%
	no	30.3	<0.0001%			no	27.8	<0.0001%
	no	21.9	>=0.01%			no	6.6	<0.0001%
	no	25.4	>=0.01%			no	26.4	<0.0001%
	no	6.1	>=0.01%			no	16.8	<0.0001%
	no	26.7	>=0.01%			no	20.9	<0.0001%
	no	21.6	>=0.0001%&<0.01%			no	19	<0.0001%
	no	31.3	>=0.01%			no	27.1	<0.0001%
	no	11	<0.0001%			no	8.3	<0.0001%
	no	26.8	<0.0001%			no	5.3	<0.0001%
	no	5	>=0.01%			no	8	<0.0001%
	no	14.5	>=0.0001%&<0.01%			no	16.4	<0.0001%
	no	5.8	>=0.0001%&<0.01%			no	22	<0.0001%
	no	25.7	>=0.0001%&<0.01%			no	17.6	<0.0001%
	no	19.7	<0.0001%			no	17.6	<0.0001%
	no	24.6	>=0.0001%&<0.01%			no	38.3	<0.0001%
	no	13	<0.0001%			no	21.8	<0.0001%
	no	18	<0.0001%			no	4.7	<0.0001%
	no	23.8	>=0.0001%&<0.01%			no	29	<0.0001%
	no	32.9	<0.0001%			no	33.7	<0.0001%
	no	24.7	>=0.01%			no	30.3	<0.0001%
	no	27.3	<0.0001%			no	21.9	<0.0001%
	no	5.3	>=0.01%			no	25.4	<0.0001%
	no	35.3	<0.0001%			no	6.1	<0.0001%
	no	29.1	<0.0001%			no	26.7	<0.0001%
	no	10.2	<0.0001%			no	21.6	>=0.0001%&<0.01%
	no	18.7	>=0.0001%&<0.01%			no	31.3	<0.0001%
	no	37.1	<0.0001%			no	11	<0.0001%
	no	14.3	>=0.01%			no	26.8	<0.0001%
	no	32.6	>=0.01%			no	5	>=0.01%
	no	9.8	>=0.01%			no	14.5	<0.0001%
	no	33.3	<0.0001%			no	5.8	<0.0001%
	no	26.7	<0.0001%			no	27.6	<0.0001%
	no	28.3	<0.0001%			no	25.7	<0.0001%
	no	24.8	>=0.01%			no	19.7	<0.0001%
	no	33.9	>=0.0001%&<0.01%			no	24.6	<0.0001%
	no	36.8	>=0.01%			no	13	<0.0001%
	no	13.3	>=0.0001%&<0.01%			no	18	<0.0001%
	no	41.8	>=0.01%			no	23.8	<0.0001%
	no	27.1	<0.0001%			no	32.9	<0.0001%
	no	22.9	<0.0001%			no	24.7	<0.0001%
	no	6.3	>=0.0001%&<0.01%			no	11.4	<0.0001%
	no	32.3	<0.0001%			no	27.3	<0.0001%
	no	25.5	>=0.0001%&<0.01%			no	5.3	<0.0001%
	no	12.4	<0.0001%			no	35.3	<0.0001%
	no	39.4	>=0.0001%&<0.01%			no	29.1	<0.0001%
	no	31.6	<0.0001%			no	10.2	<0.0001%
	no	25.7	<0.0001%			no	18.7	<0.0001%
	no	17.8	<0.0001%			no	37.1	<0.0001%
	no	40.8	>=0.0001%&<0.01%			no	14.3	<0.0001%
	no	17.1	>=0.01%			no	32.6	<0.0001%
	no	6.6	>=0.01%			no	9.8	<0.0001%
	no	7	>=0.01%			no	33.3	<0.0001%
	no	15.6	<0.0001%			no	26.7	<0.0001%
	no	13.5	>=0.0001%&<0.01%			no	28.3	<0.0001%
	no	7.6	>=0.0001%&<0.01%			no	24.8	<0.0001%
	no	44.3	<0.0001%			no	33.9	<0.0001%
	no	7	<0.0001%			no	36.8	<0.0001%
	no	37.8	<0.0001%			no	13.3	<0.0001%
	no	12.1	>=0.0001%&<0.01%			no	41.8	<0.0001%
	no	10.3	<0.0001%			no	27.1	<0.0001%
	no	28	<0.0001%			no	22.9	<0.0001%
	no	7.8	<0.0001%			no	6.3	<0.0001%
	no	12.4	>=0.0001%&<0.01%			no	32.3	<0.0001%
	no	41.9	>=0.0001%&<0.01%			no	25.5	<0.0001%
	no	13.1	>=0.0001%&<0.01%			no	12.4	<0.0001%
	no	19.2	<0.0001%			no	39.4	<0.0001%
	no	16.7	>=0.0001%&<0.01%			no	31.6	<0.0001%
	no	22.5	>=0.0001%&<0.01%			no	25.7	<0.0001%
	no	26.2	>=0.0001%&<0.01%			no	39.2	<0.0001%
	no	25.9	>=0.01%			no	17.8	<0.0001%
	no	36.3	<0.0001%			no	40.8	<0.0001%
	no	15	<0.0001%			no	17.1	<0.0001%
	no	18.3	>=0.0001%&<0.01%			no	6.6	<0.0001%
	no	10.6	<0.0001%			no	7	<0.0001%
	no	8.4	<0.0001%			no	15.6	<0.0001%
	no	30	<0.0001%			no	13.5	<0.0001%
	no	31.4	<0.0001%			no	35	<0.0001%
	no	5.7	>=0.01%			no	7.6	>=0.01%
	no	8.9	>=0.01%			no	44.3	<0.0001%
	no	43.7	>=0.01%			no	7	<0.0001%
	no	36	>=0.0001%&<0.01%			no	37.8	<0.0001%
	no	10.8	<0.0001%			no	12.1	<0.0001%
	no	28.7	<0.0001%			no	10.3	<0.0001%
	no	18.6	>=0.01%			no	28	<0.0001%
	no	34.5	>=0.01%			no	7.8	<0.0001%
	no	25.4	>=0.01%			no	12.4	<0.0001%
	no	28.5	>=0.01%			no	41.9	<0.0001%
	no	20.6	<0.0001%			no	13.1	<0.0001%
	no	36.1	<0.0001%			no	19.2	<0.0001%
	no	29	<0.0001%			no	16.7	<0.0001%
	no	27.6	<0.0001%			no	22.5	<0.0001%
	no	4.6	>=0.0001%&<0.01%			no	26.2	<0.0001%
	no	23.6	>=0.01%			no	25.9	<0.0001%
	no	13	>=0.0001%&<0.01%			no	36.3	<0.0001%
	no	11.1	<0.0001%			no	15	<0.0001%
	no	6.3	<0.0001%			no	18.3	<0.0001%
	no	15.3	<0.0001%			no	45	<0.0001%
	no	25.5	<0.0001%			no	10.6	<0.0001%
	no	34	<0.0001%			no	8.4	<0.0001%
	no	22.3	>=0.0001%&<0.01%			no	20.8	<0.0001%
	no	8.5	<0.0001%			no	30	<0.0001%
	no	10.5	<0.0001%			no	31.4	<0.0001%
	no	17.3	<0.0001%			no	5.7	<0.0001%
	no	32.7	<0.0001%			no	8.9	>=0.01%
	no	11.9	<0.0001%			no	43.7	<0.0001%
	no	37.2	>=0.0001%&<0.01%			no	36	<0.0001%
	no	8.9	>=0.0001%&<0.01%			no	10.8	<0.0001%
	yes	10.9	>=0.01%			no	28.7	<0.0001%
	yes	9	>=0.01%			no	18.6	<0.0001%
	no	19.1	<0.0001%			no	34.5	<0.0001%
	no	23.9	<0.0001%			no	25.4	<0.0001%
	no	17.4	>=0.0001%&<0.01%			no	28.5	<0.0001%
	no	24.2	>=0.01%			no	20.6	<0.0001%
	no	25.7	<0.0001%			no	36.1	<0.0001%
	no	33.3	>=0.01%			no	29	>=0.0001%&<0.01%
	no	21	<0.0001%			no	27.6	<0.0001%
	no	25.9	<0.0001%			no	4.6	<0.0001%
	no	15.5	<0.0001%			no	23.6	<0.0001%
	no	11.2	<0.0001%			no	13	<0.0001%
	no	29.7	<0.0001%			no	11.1	<0.0001%
	no	37.4	<0.0001%			no	6.3	<0.0001%
	no	27.1	<0.0001%			no	15.3	<0.0001%
	no	17.7	>=0.01%			no	25.5	<0.0001%
	no	18.7	<0.0001%			no	34	<0.0001%
	no	23.3	<0.0001%			no	22.3	<0.0001%
	no	26.2	<0.0001%			no	8.5	<0.0001%
	no	12.4	<0.0001%			no	10.5	<0.0001%
	no	7.1	>=0.01%			no	17.3	<0.0001%
	no	26.6	<0.0001%			no	32.7	<0.0001%
	no	29.5	>=0.01%			no	11.9	<0.0001%
	no	15	>=0.01%			no	37.2	<0.0001%
	no	11.2	<0.0001%			no	8.9	<0.0001%
	no	25.4	<0.0001%			yes	9	<0.0001%
	no	20.8	>=0.01%			no	19.1	<0.0001%
	no	21.8	<0.0001%			no	17.4	<0.0001%
	no	19.1	<0.0001%			no	33.3	>=0.0001%&<0.01%
	no	20.7	<0.0001%			no	17.5	<0.0001%
	no	25.8	<0.0001%			no	29.7	<0.0001%
	no	10.7	<0.0001%			no	27.1	<0.0001%
	no	29.9	>=0.01%			no	17.7	<0.0001%
	no	25	>=0.0001%&<0.01%			no	18.7	<0.0001%
	no	13.9	<0.0001%			no	7.1	>=0.01%
	no	26.5	>=0.0001%&<0.01%			no	26.6	<0.0001%
	no	11	>=0.01%			no	29.5	<0.0001%
	no	28.2	<0.0001%			no	25	<0.0001%
	no	20.6	<0.0001%			no	17.3	<0.0001%
	no	17.3	<0.0001%			no	26	<0.0001%
	no	26	<0.0001%

## Sheet: Figure 5
	Events	RFSinterval	FLOW EOI level		Events	RFSinterval	NGS EOI level
Figure 5a	yes	10.9	>=0.01%	Figure 5b	yes	10.9	>=0.01%
	no	5	>=0.01%		no	5	>=0.01%
	no	5.6	>=0.01%		no	5.6	>=0.01%
	yes	3.5	>=0.01%		yes	3.5	>=0.01%
	no	36.3	>=0.01%		no	36.3	>=0.01%
	no	17.7	>=0.01%		no	17.7	>=0.01%
	no	40.4	>=0.01%		no	40.4	>=0.01%
	no	29.5	>=0.01%		no	29.5	>=0.01%
	no	15	>=0.01%		no	15	>=0.01%
	no	39.4	>=0.01%		no	39.4	>=0.01%
	no	12.5	>=0.01%		no	12.5	>=0.01%
	yes	15.9	>=0.01%		yes	15.9	>=0.01%
	no	13.7	>=0.01%		no	13.7	>=0.01%
	no	15.6	>=0.01%		no	15.6	>=0.01%
	no	14.9	>=0.01%		no	14.9	<0.01%
	no	15.5	>=0.01%		no	15.5	<0.01%
	no	26.7	>=0.01%		no	26.7	<0.01%
	no	7.9	<0.01%		no	7.9	>=0.01%
	no	30.5	<0.01%		no	30.5	>=0.01%
	yes	5.2	<0.01%		yes	5.2	>=0.01%
	no	36.5	<0.01%		no	36.5	>=0.01%
	no	7.6	<0.01%		no	7.6	>=0.01%
	no	9.6	<0.01%		no	9.6	>=0.01%
	no	38.7	<0.01%		no	38.7	>=0.01%
	no	9.9	<0.01%		no	9.9	>=0.01%
	no	25.6	<0.01%		no	25.6	>=0.01%
	no	23.9	<0.01%		no	23.9	>=0.01%
	no	16.2	<0.01%		no	16.2	>=0.01%
	no	14.1	<0.01%		no	14.1	>=0.01%
	no	10.8	<0.01%		no	10.8	>=0.01%
	no	6.8	<0.01%		no	6.8	>=0.01%
	no	6.1	<0.01%		no	6.1	>=0.01%
	no	7	<0.01%		no	7	>=0.01%
	no	7.6	<0.01%		no	7.6	>=0.01%
	yes	33	<0.01%		yes	33	>=0.01%
	no	36.3	<0.01%		no	36.3	>=0.01%
	yes	8.9	<0.01%		yes	8.9	>=0.01%
	no	32.7	<0.01%		no	32.7	>=0.01%
	no	29.9	<0.01%		no	29.9	>=0.01%
	no	24.2	<0.01%		no	24.2	>=0.01%
	no	33.3	<0.01%		no	33.3	>=0.01%
	yes	8.7	<0.01%		yes	8.7	>=0.01%
	no	8.1	<0.01%		no	8.1	>=0.01%
	no	32.1	<0.01%		no	32.1	>=0.01%
	no	7.1	<0.01%		no	7.1	>=0.01%
	no	36.5	<0.01%		no	36.5	>=0.01%
	no	5.2	<0.01%		no	5.2	>=0.01%
	no	24.1	<0.01%		no	24.1	>=0.01%
	no	12.1	<0.01%		no	12.1	>=0.01%
	no	29.3	<0.01%		no	29.3	>=0.01%
	no	4.7	<0.01%		no	4.7	>=0.01%
	no	31.1	<0.01%		no	31.1	>=0.01%
	no	4.9	<0.01%		no	4.9	>=0.01%
	no	9.8	<0.01%		no	9.8	>=0.01%
	yes	9	<0.01%		yes	9	>=0.01%
	no	20.3	<0.01%		no	20.3	>=0.01%
	no	40.4	<0.01%		no	40.4	>=0.01%
	no	24.7	<0.01%		no	24.7	>=0.01%
	yes	18.8	<0.01%		yes	18.8	>=0.01%
	no	8.3	<0.01%		no	8.3	>=0.01%
	no	8	<0.01%		no	8	>=0.01%
	no	22	<0.01%		no	22	>=0.01%
	no	15.9	<0.01%		no	15.9	>=0.01%
	no	21.8	<0.01%		no	21.8	>=0.01%
	no	4.7	<0.01%		no	4.7	>=0.01%
	no	31.9	<0.01%		no	31.9	>=0.01%
	no	21.9	<0.01%		no	21.9	>=0.01%
	no	25.4	<0.01%		no	25.4	>=0.01%
	no	6.1	<0.01%		no	6.1	>=0.01%
	no	26.7	<0.01%		no	26.7	>=0.01%
	no	35.6	<0.01%		no	35.6	>=0.01%
	no	31.3	<0.01%		no	31.3	>=0.01%
	no	5	<0.01%		no	5	>=0.01%
	no	24.7	<0.01%		no	24.7	>=0.01%
	no	7.1	<0.01%		no	7.1	>=0.01%
	no	5.3	<0.01%		no	5.3	>=0.01%
	no	30.2	<0.01%		no	30.2	>=0.01%
	no	14.3	<0.01%		no	14.3	>=0.01%
	no	9.6	<0.01%		no	9.6	>=0.01%
	no	32.6	<0.01%		no	32.6	>=0.01%
	no	9.8	<0.01%		no	9.8	>=0.01%
	no	24.8	<0.01%		no	24.8	>=0.01%
	no	25.1	<0.01%		no	25.1	>=0.01%
	no	36.8	<0.01%		no	36.8	>=0.01%
	no	13.3	<0.01%		no	13.3	>=0.01%
	no	38.8	<0.01%		no	38.8	>=0.01%
	no	41.8	<0.01%		no	41.8	>=0.01%
	no	4.8	<0.01%		no	4.8	>=0.01%
	no	20.8	<0.01%		no	20.8	>=0.01%
	no	38.5	<0.01%		no	38.5	>=0.01%
	no	17.1	<0.01%		no	17.1	>=0.01%
	no	6.6	<0.01%		no	6.6	>=0.01%
	no	7	<0.01%		no	7	>=0.01%
	no	27.3	<0.01%		no	27.3	>=0.01%
	no	25.9	<0.01%		no	25.9	>=0.01%
	no	7	<0.01%		no	7	>=0.01%
	no	29.9	<0.01%		no	29.9	>=0.01%
	no	5.7	<0.01%		no	5.7	>=0.01%
	no	8.9	<0.01%		no	8.9	>=0.01%
	no	43.7	<0.01%		no	43.7	>=0.01%
	yes	6.9	<0.01%		yes	6.9	>=0.01%
	no	5.1	<0.01%		no	5.1	>=0.01%
	no	18.6	<0.01%		no	18.6	>=0.01%
	no	34.5	<0.01%		no	34.5	>=0.01%
	no	25.4	<0.01%		no	25.4	>=0.01%
	no	11	<0.01%		no	11	>=0.01%
	no	28.5	<0.01%		no	28.5	>=0.01%
	no	23.6	<0.01%		no	23.6	>=0.01%
	no	11.1	<0.01%		no	11.1	>=0.01%
	no	24	<0.01%		no	24	>=0.01%
	no	37.2	<0.01%		no	37.2	<0.01%
	no	11.7	<0.01%		no	11.7	<0.01%
	no	36.2	<0.01%		no	36.2	<0.01%
	no	15	<0.01%		no	15	<0.01%
	no	37.1	<0.01%		no	37.1	<0.01%
	no	6.9	<0.01%		no	6.9	<0.01%
	no	12.3	<0.01%		no	12.3	<0.01%
	no	28.4	<0.01%		no	28.4	<0.01%
	no	24.2	<0.01%		no	24.2	<0.01%
	no	26.4	<0.01%		no	26.4	<0.01%
	no	9.2	<0.01%		no	9.2	<0.01%
	no	17.4	<0.01%		no	17.4	<0.01%
	no	29.1	<0.01%		no	29.1	<0.01%
	no	5.8	<0.01%		no	5.8	<0.01%
	no	35.6	<0.01%		no	35.6	<0.01%
	no	7.1	<0.01%		no	7.1	<0.01%
	no	33	<0.01%		no	33	<0.01%
	no	16.3	<0.01%		no	16.3	<0.01%
	no	42	<0.01%		no	42	<0.01%
	no	38.6	<0.01%		no	38.6	<0.01%
	no	28.6	<0.01%		no	28.6	<0.01%
	no	28.3	<0.01%		no	28.3	<0.01%
	no	13.6	<0.01%		no	13.6	<0.01%
	no	6.6	<0.01%		no	6.6	<0.01%
	no	7.3	<0.01%		no	7.3	<0.01%
	no	37.8	<0.01%		no	37.8	<0.01%
	no	12.1	<0.01%		no	12.1	<0.01%
	no	38	<0.01%		no	38	<0.01%
	no	22.5	<0.01%		no	22.5	<0.01%
	no	9.6	<0.01%		no	9.6	<0.01%
	no	7.7	<0.01%		no	7.7	<0.01%
	no	37.9	<0.01%		no	37.9	<0.01%
	no	38.1	<0.01%		no	38.1	<0.01%
	no	28.7	<0.01%		no	28.7	<0.01%
	no	33.3	<0.01%		no	33.3	<0.01%
	no	28	<0.01%		no	28	<0.01%
	no	7.8	<0.01%		no	7.8	<0.01%
	no	28.1	<0.01%		no	28.1	<0.01%
	no	19.1	<0.01%		no	19.1	<0.01%
	no	18.5	<0.01%		no	18.5	<0.01%
	no	33.4	<0.01%		no	33.4	<0.01%
	no	6.4	<0.01%		no	6.4	<0.01%
	no	23.9	<0.01%		no	23.9	<0.01%
	no	13.8	<0.01%		no	13.8	<0.01%
	no	17.4	<0.01%		no	17.4	<0.01%
	no	34.5	<0.01%		no	34.5	<0.01%
	no	28.7	<0.01%		no	28.7	<0.01%
	no	39.7	<0.01%		no	39.7	<0.01%
	no	16.6	<0.01%		no	16.6	<0.01%
	no	18.2	<0.01%		no	18.2	<0.01%
	no	42.2	<0.01%		no	42.2	<0.01%
	yes	5.4	<0.01%		yes	5.4	<0.01%
	no	35.3	<0.01%		no	35.3	<0.01%
	no	13.6	<0.01%		no	13.6	<0.01%
	no	19.6	<0.01%		no	19.6	<0.01%
	no	14.5	<0.01%		no	14.5	<0.01%
	no	4.5	<0.01%		no	4.5	<0.01%
	no	18.8	<0.01%		no	18.8	<0.01%
	no	33.2	<0.01%		no	33.2	<0.01%
	yes	16	<0.01%		yes	16	<0.01%
	no	25.7	<0.01%		no	25.7	<0.01%
	no	14.1	<0.01%		no	14.1	<0.01%
	no	15.4	<0.01%		no	15.4	<0.01%
	no	35.9	<0.01%		no	35.9	<0.01%
	no	16	<0.01%		no	16	<0.01%
	no	43.3	<0.01%		no	43.3	<0.01%
	no	6.2	<0.01%		no	6.2	<0.01%
	no	28.3	<0.01%		no	28.3	<0.01%
	no	30.8	<0.01%		no	30.8	<0.01%
	no	21	<0.01%		no	21	<0.01%
	no	27.5	<0.01%		no	27.5	<0.01%
	no	24.3	<0.01%		no	24.3	<0.01%
	no	33.7	<0.01%		no	33.7	<0.01%
	no	33.1	<0.01%		no	33.1	<0.01%
	no	11.8	<0.01%		no	11.8	<0.01%
	no	15	<0.01%		no	15	<0.01%
	no	15.4	<0.01%		no	15.4	<0.01%
	no	16	<0.01%		no	16	<0.01%
	no	35.9	<0.01%		no	35.9	<0.01%
	no	7.4	<0.01%		no	7.4	<0.01%
	no	25.1	<0.01%		no	25.1	<0.01%
	no	19.9	<0.01%		no	19.9	<0.01%
	no	23.2	<0.01%		no	23.2	<0.01%
	no	12.8	<0.01%		no	12.8	<0.01%
	no	35	<0.01%		no	35	<0.01%
	no	34.2	<0.01%		no	34.2	<0.01%
	no	13	<0.01%		no	13	<0.01%
	no	5.2	<0.01%		no	5.2	<0.01%
	no	8.9	<0.01%		no	8.9	<0.01%
	no	7.1	<0.01%		no	7.1	<0.01%
	no	25.9	<0.01%		no	25.9	<0.01%
	no	30	<0.01%		no	30	<0.01%
	no	12.6	<0.01%		no	12.6	<0.01%
	no	29.5	<0.01%		no	29.5	<0.01%
	no	10.7	<0.01%		no	10.7	<0.01%
	no	44	<0.01%		no	44	<0.01%
	no	7.5	<0.01%		no	7.5	<0.01%
	no	36.9	<0.01%		no	36.9	<0.01%
	no	10.1	<0.01%		no	10.1	<0.01%
	no	6.5	<0.01%		no	6.5	<0.01%
	no	32.8	<0.01%		no	32.8	<0.01%
	no	11.2	<0.01%		no	11.2	<0.01%
	no	37.2	<0.01%		no	37.2	<0.01%
	no	17.5	<0.01%		no	17.5	<0.01%
	no	4.8	<0.01%		no	4.8	<0.01%
	no	43.3	<0.01%		no	43.3	<0.01%
	no	23.4	<0.01%		no	23.4	<0.01%
	no	8.8	<0.01%		no	8.8	<0.01%
	no	29.3	<0.01%		no	29.3	<0.01%
	no	23.3	<0.01%		no	23.3	<0.01%
	no	22.9	<0.01%		no	22.9	<0.01%
	no	18.7	<0.01%		no	18.7	<0.01%
	no	11	<0.01%		no	11	<0.01%
	no	15.7	<0.01%		no	15.7	<0.01%
	no	24.2	<0.01%		no	24.2	<0.01%
	no	18.5	<0.01%		no	18.5	<0.01%
	no	30	<0.01%		no	30	<0.01%
	no	8.6	<0.01%		no	8.6	<0.01%
	no	11.6	<0.01%		no	11.6	<0.01%
	no	11.6	<0.01%		no	11.6	<0.01%
	no	23	<0.01%		no	23	<0.01%
	no	38.5	<0.01%		no	38.5	<0.01%
	no	35.4	<0.01%		no	35.4	<0.01%
	no	20.7	<0.01%		no	20.7	<0.01%
	no	27.8	<0.01%		no	27.8	<0.01%
	no	6.6	<0.01%		no	6.6	<0.01%
	no	11.2	<0.01%		no	11.2	<0.01%
	no	26.4	<0.01%		no	26.4	<0.01%
	no	16.8	<0.01%		no	16.8	<0.01%
	no	29.7	<0.01%		no	29.7	<0.01%
	no	20.9	<0.01%		no	20.9	<0.01%
	no	27.1	<0.01%		no	27.1	<0.01%
	no	5.3	<0.01%		no	5.3	<0.01%
	no	37.4	<0.01%		no	37.4	<0.01%
	no	27.1	<0.01%		no	27.1	<0.01%
	no	16.4	<0.01%		no	16.4	<0.01%
	no	18.7	<0.01%		no	18.7	<0.01%
	no	17.6	<0.01%		no	17.6	<0.01%
	no	17.6	<0.01%		no	17.6	<0.01%
	no	38.3	<0.01%		no	38.3	<0.01%
	no	13.2	<0.01%		no	13.2	<0.01%
	no	29	<0.01%		no	29	<0.01%
	no	33.7	<0.01%		no	33.7	<0.01%
	yes	6.6	<0.01%		yes	6.6	<0.01%
	no	30.3	<0.01%		no	30.3	<0.01%
	no	23.3	<0.01%		no	23.3	<0.01%
	no	16.7	<0.01%		no	16.7	<0.01%
	no	9.9	<0.01%		no	9.9	<0.01%
	no	21.6	<0.01%		no	21.6	<0.01%
	no	11	<0.01%		no	11	<0.01%
	no	26.8	<0.01%		no	26.8	<0.01%
	no	14.5	<0.01%		no	14.5	<0.01%
	no	5.8	<0.01%		no	5.8	<0.01%
	no	25.7	<0.01%		no	25.7	<0.01%
	no	19.7	<0.01%		no	19.7	<0.01%
	no	24.6	<0.01%		no	24.6	<0.01%
	no	13	<0.01%		no	13	<0.01%
	no	26.2	<0.01%		no	26.2	<0.01%
	no	18	<0.01%		no	18	<0.01%
	no	23.8	<0.01%		no	23.8	<0.01%
	no	32.9	<0.01%		no	32.9	<0.01%
	no	12.4	<0.01%		no	12.4	<0.01%
	yes	11.9	<0.01%		yes	11.9	<0.01%
	no	26.6	<0.01%		no	26.6	<0.01%
	no	27.3	<0.01%		no	27.3	<0.01%
	no	21.8	<0.01%		no	21.8	<0.01%
	no	35.3	<0.01%		no	35.3	<0.01%
	no	10.3	<0.01%		no	10.3	<0.01%
	no	29.1	<0.01%		no	29.1	<0.01%
	no	10.2	<0.01%		no	10.2	<0.01%
	no	18.7	<0.01%		no	18.7	<0.01%
	no	37.1	<0.01%		no	37.1	<0.01%
	no	19.7	<0.01%		no	19.7	<0.01%
	yes	19.6	<0.01%		yes	19.6	<0.01%
	no	33.3	<0.01%		no	33.3	<0.01%
	no	11.2	<0.01%		no	11.2	<0.01%
	no	28.3	<0.01%		no	28.3	<0.01%
	no	9.9	<0.01%		no	9.9	<0.01%
	no	33.9	<0.01%		no	33.9	<0.01%
	no	25.4	<0.01%		no	25.4	<0.01%
	no	27.1	<0.01%		no	27.1	<0.01%
	no	34.9	<0.01%		no	34.9	<0.01%
	no	22.9	<0.01%		no	22.9	<0.01%
	no	12.1	<0.01%		no	12.1	<0.01%
	no	6.3	<0.01%		no	6.3	<0.01%
	no	32.3	<0.01%		no	32.3	<0.01%
	no	25.5	<0.01%		no	25.5	<0.01%
	no	12.4	<0.01%		no	12.4	<0.01%
	no	39.4	<0.01%		no	39.4	<0.01%
	no	32.3	<0.01%		no	32.3	<0.01%
	no	40.9	<0.01%		no	40.9	<0.01%
	no	13.1	<0.01%		no	13.1	<0.01%
	no	31.6	<0.01%		no	31.6	<0.01%
	no	25.7	<0.01%		no	25.7	<0.01%
	no	26.8	<0.01%		no	26.8	<0.01%
	no	36.3	<0.01%		no	36.3	<0.01%
	no	17.8	<0.01%		no	17.8	<0.01%
	no	40.8	<0.01%		no	40.8	<0.01%
	no	15.6	<0.01%		no	15.6	<0.01%
	no	13.5	<0.01%		no	13.5	<0.01%
	no	7.6	<0.01%		no	7.6	<0.01%
	no	44.3	<0.01%		no	44.3	<0.01%
	no	21.8	<0.01%		no	21.8	<0.01%
	no	7	<0.01%		no	7	<0.01%
	no	37.8	<0.01%		no	37.8	<0.01%
	no	12.1	<0.01%		no	12.1	<0.01%
	no	10.3	<0.01%		no	10.3	<0.01%
	no	28	<0.01%		no	28	<0.01%
	no	19.1	<0.01%		no	19.1	<0.01%
	no	7.8	<0.01%		no	7.8	<0.01%
	no	20.7	<0.01%		no	20.7	<0.01%
	no	12.4	<0.01%		no	12.4	<0.01%
	no	41.9	<0.01%		no	41.9	<0.01%
	no	13.1	<0.01%		no	13.1	<0.01%
	no	19.2	<0.01%		no	19.2	<0.01%
	no	16.7	<0.01%		no	16.7	<0.01%
	no	22.5	<0.01%		no	22.5	<0.01%
	no	26.2	<0.01%		no	26.2	<0.01%
	no	25.8	<0.01%		no	25.8	<0.01%
	no	10.7	<0.01%		no	10.7	<0.01%
	no	19.8	<0.01%		no	19.8	<0.01%
	no	36.3	<0.01%		no	36.3	<0.01%
	yes	11.5	<0.01%		yes	11.5	<0.01%
	no	15	<0.01%		no	15	<0.01%
	no	18.3	<0.01%		no	18.3	<0.01%
	no	10.6	<0.01%		no	10.6	<0.01%
	no	8.4	<0.01%		no	8.4	<0.01%
	no	25	<0.01%		no	25	<0.01%
	no	30	<0.01%		no	30	<0.01%
	no	36.7	<0.01%		no	36.7	<0.01%
	no	31.4	<0.01%		no	31.4	<0.01%
	no	13.9	<0.01%		no	13.9	<0.01%
	no	26.5	<0.01%		no	26.5	<0.01%
	no	36	<0.01%		no	36	<0.01%
	no	37.2	<0.01%		no	37.2	<0.01%
	no	10.8	<0.01%		no	10.8	<0.01%
	no	28.7	<0.01%		no	28.7	<0.01%
	no	20.6	<0.01%		no	20.6	<0.01%
	no	28.2	<0.01%		no	28.2	<0.01%
	no	36.1	<0.01%		no	36.1	<0.01%
	no	29	<0.01%		no	29	<0.01%
	no	27.6	<0.01%		no	27.6	<0.01%
	no	4.6	<0.01%		no	4.6	<0.01%
	no	13	<0.01%		no	13	<0.01%
	no	6.3	<0.01%		no	6.3	<0.01%
	no	15.3	<0.01%		no	15.3	<0.01%
	no	32	<0.01%		no	32	<0.01%
	no	20.6	<0.01%		no	20.6	<0.01%
	no	25.5	<0.01%		no	25.5	<0.01%
	no	34	<0.01%		no	34	<0.01%
	no	22.3	<0.01%		no	22.3	<0.01%
	no	17.3	<0.01%		no	17.3	<0.01%
	no	8.5	<0.01%		no	8.5	<0.01%
	no	10.5	<0.01%		no	10.5	<0.01%
	no	26	<0.01%		no	26	<0.01%
	no	8.2	<0.01%		no	8.2	<0.01%
	no	17.3	<0.01%		no	17.3	<0.01%
	no	32.7	<0.01%		no	32.7	<0.01%
	no	11.9	<0.01%		no	11.9	<0.01%
	no	8.9	<0.01%		no	8.9	<0.01%
	no	11.9	<0.01%		no	22.1	<0.01%
	no	31.2	<0.01%		no	19.3	<0.01%
	no	39.1	<0.01%
	no	22.1	<0.01%
	no	19.3	<0.01%
	no	30.7	<0.01%
	no	45.5	<0.01%
	no	30.2	<0.01%
	no	45.7	<0.01%
	no	30.3	<0.01%
	no	22.8	<0.01%
	no	44.5	<0.01%
	no	31.2	<0.01%
	no	17.3	<0.01%
	no	34.6	<0.01%
	no	17.5	<0.01%
	no	29.2	<0.01%
	no	14.5	<0.01%
	no	19	<0.01%
	no	27.6	>=0.01%
	no	14.5	<0.01%
	no	11.4	<0.01%
	no	24.3	<0.01%
	yes	3.9	<0.01%
	no	39.2	>=0.01%
	no	35	<0.01%
	no	6	<0.01%
	no	45	<0.01%
	no	20.8	<0.01%

## Sheet: Figure 6
	Events	EFS time (month)	IGH EOI level		Events	EFS time (month)	IGH EOC level		Events	EFS time (month)	IGK EOI level		Events	EFS time (month)	IGK EOC level		Events	EFS time (month)	IGL EOI level		Events	EFS time (month)	IGL EOC level
Figure 6a	yes	5.2	>=0.01%	Figure 6b	yes	5.2	>=0.01%	Figure 6c	no	5.2	>=0.01%	Figure 6d	no	5.2	>=0.01%	Figure 6e	yes	5.2	>=0.01%	Figure 6f	yes	5.2	>=0.01%
	no	5.2	>=0.01%		no	5.2	>=0.0001%&<0.01%		no	9.8	>=0.01%		no	9.8	>=0.0001%&<0.01%		no	5.2	>=0.01%		no	5.2	>=0.01%
	no	9.8	>=0.01%		no	9.8	>=0.0001%&<0.01%		no	7	>=0.0001%&<0.01%		no	7	>=0.0001%&<0.01%		no	9.8	>=0.01%		no	9.8	>=0.01%
	no	9.6	>=0.0001%&<0.01%		no	9.6	<0.0001%		no	7.9	>=0.01%		no	7.9	<0.0001%		no	9.6	>=0.01%		no	9.6	>=0.01%
	no	38.8	>=0.01%		no	38.8	<0.0001%		no	13.8	<0.0001%		no	13.8	>=0.0001%&<0.01%		no	38.8	>=0.01%		no	38.8	>=0.01%
	no	7	<0.0001%		no	7	<0.0001%		no	32.7	<0.0001%		no	32.7	<0.0001%		no	7	>=0.01%		no	7	>=0.01%
	yes	33	<0.0001%		yes	33	<0.0001%		no	19.7	>=0.0001%&<0.01%		no	19.7	<0.0001%		yes	33	>=0.01%		yes	33	>=0.0001%&<0.01%
	no	7.9	>=0.01%		no	7.9	<0.0001%		no	38.5	>=0.01%		no	38.5	<0.0001%		no	7.9	>=0.0001%&<0.01%		no	7.9	<0.0001%
	no	13.8	<0.0001%		no	13.8	<0.0001%		no	36.7	<0.0001%		no	36.7	<0.0001%		no	13.8	<0.0001%		no	13.8	>=0.0001%&<0.01%
	no	32.7	>=0.01%		no	32.7	<0.0001%		no	36.5	<0.0001%		no	36.5	>=0.01%		no	32.7	>=0.01%		no	32.7	>=0.0001%&<0.01%
	no	19.7	>=0.0001%&<0.01%		no	19.7	<0.0001%		no	6	<0.0001%		no	6	>=0.01%		no	19.7	<0.0001%		no	19.7	>=0.0001%&<0.01%
	no	38.5	<0.0001%		no	38.5	<0.0001%		no	13.7	>=0.0001%&<0.01%		no	13.7	<0.0001%		no	38.5	>=0.01%		no	38.5	>=0.0001%&<0.01%
	no	36.7	<0.0001%		no	36.7	<0.0001%		no	24	>=0.01%		no	24	>=0.01%		no	36.7	<0.0001%		no	36.7	>=0.0001%&<0.01%
	no	8.2	<0.0001%		no	8.2	<0.0001%		no	36.5	<0.0001%		no	36.5	<0.0001%		no	8.2	<0.0001%		no	8.2	>=0.0001%&<0.01%
	no	36.5	>=0.01%		no	36.5	>=0.01%		no	9.6	>=0.0001%&<0.01%		no	9.6	<0.0001%		no	36.5	<0.0001%		no	36.5	<0.0001%
	no	31.9	>=0.01%		no	31.9	>=0.01%		no	9.6	<0.0001%		no	31.2	<0.0001%		no	31.9	<0.0001%		no	31.9	<0.0001%
	no	39.4	>=0.01%		no	39.4	>=0.01%		no	13.6	>=0.0001%&<0.01%		no	9.6	<0.0001%		no	39.4	<0.0001%		no	39.4	<0.0001%
	no	34.9	<0.0001%		no	34.9	>=0.01%		no	19.6	<0.0001%		no	13.6	<0.0001%		no	34.9	<0.0001%		no	34.9	<0.0001%
	no	33.7	<0.0001%		no	6	>=0.01%		no	18.8	<0.0001%		no	19.6	<0.0001%		no	6	<0.0001%		no	6	<0.0001%
	no	13.7	>=0.0001%&<0.01%		no	33.7	>=0.0001%&<0.01%		no	23.3	<0.0001%		no	18.8	<0.0001%		no	33.7	<0.0001%		no	33.7	<0.0001%
	no	32	<0.0001%		no	14.5	>=0.0001%&<0.01%		no	24.2	>=0.0001%&<0.01%		no	23.3	<0.0001%		no	13.7	>=0.0001%&<0.01%		no	14.5	<0.0001%
	no	24	>=0.01%		no	13.7	>=0.0001%&<0.01%		no	35.6	<0.0001%		no	24.2	<0.0001%		no	32	<0.0001%		no	13.7	<0.0001%
	no	36.5	<0.0001%		no	32	>=0.0001%&<0.01%		no	9.9	<0.0001%		no	35.6	<0.0001%		no	24	>=0.01%		no	32	<0.0001%
	no	37.1	>=0.0001%&<0.01%		no	24	>=0.0001%&<0.01%		no	4.8	>=0.01%		no	9.9	<0.0001%		no	36.5	>=0.01%		no	24	<0.0001%
	no	9.6	>=0.01%		no	36.5	<0.0001%		no	26.8	<0.0001%		no	4.8	<0.0001%		no	37.1	<0.0001%		no	36.5	<0.0001%
	no	38.6	<0.0001%		no	37.1	<0.0001%		no	19.8	<0.0001%		no	26.8	<0.0001%		no	9.6	<0.0001%		no	37.1	<0.0001%
	no	16.2	>=0.01%		no	9.6	<0.0001%		no	5.1	>=0.01%		no	19.8	<0.0001%		no	38.6	<0.0001%		no	9.6	<0.0001%
	no	9.6	<0.0001%		no	38.6	<0.0001%		no	33	<0.0001%		no	5.1	<0.0001%		no	16.2	>=0.01%		no	38.6	<0.0001%
	no	28.7	<0.0001%		no	16.2	<0.0001%		no	10.8	>=0.01%		no	33	<0.0001%		no	9.6	<0.0001%		no	16.2	<0.0001%
	no	36.3	<0.0001%		no	31.2	<0.0001%		yes	6.6	<0.0001%		no	10.8	<0.0001%		no	28.7	<0.0001%		no	31.2	<0.0001%
	no	13.6	<0.0001%		no	9.6	<0.0001%		no	43.3	<0.0001%		yes	6.6	<0.0001%		no	36.3	>=0.01%		no	9.6	<0.0001%
	no	19.6	<0.0001%		no	28.7	<0.0001%		no	30	<0.0001%		no	43.3	<0.0001%		no	13.6	<0.0001%		no	28.7	<0.0001%
	no	18.8	<0.0001%		no	36.3	<0.0001%		no	12.5	>=0.01%		no	30	<0.0001%		no	19.6	<0.0001%		no	36.3	<0.0001%
	no	24.3	>=0.0001%&<0.01%		no	13.6	<0.0001%		no	5	>=0.01%		no	12.5	>=0.01%		no	18.8	<0.0001%		no	13.6	<0.0001%
	no	25.1	>=0.0001%&<0.01%		no	19.6	<0.0001%		no	7.6	>=0.01%		yes	3.9	<0.0001%		no	24.3	<0.0001%		no	19.6	<0.0001%
	no	19.9	>=0.0001%&<0.01%		no	18.8	<0.0001%		no	4.7	<0.0001%		no	5	<0.0001%		no	25.1	<0.0001%		no	18.8	<0.0001%
	no	35	<0.0001%		no	24.3	<0.0001%		no	15.9	>=0.0001%&<0.01%		no	7.6	>=0.01%		no	19.9	<0.0001%		no	24.3	<0.0001%
	no	34.2	<0.0001%		no	25.1	<0.0001%		no	40.9	<0.0001%		no	4.7	<0.0001%		no	35	>=0.0001%&<0.01%		no	25.1	<0.0001%
	no	7.1	>=0.0001%&<0.01%		no	19.9	<0.0001%		no	15.6	>=0.01%		no	15.9	<0.0001%		no	34.2	<0.0001%		no	19.9	<0.0001%
	no	8.8	<0.0001%		no	35	<0.0001%		yes	18.8	<0.0001%		no	40.9	<0.0001%		no	7.1	<0.0001%		no	35	<0.0001%
	no	23.3	<0.0001%		no	34.2	<0.0001%		yes	19.6	<0.0001%		no	15.6	<0.0001%		no	8.8	<0.0001%		no	34.2	<0.0001%
	no	24.2	<0.0001%		no	7.1	<0.0001%		yes	15.9	>=0.01%		yes	18.8	<0.0001%		no	23.3	<0.0001%		no	7.1	<0.0001%
	no	11.6	<0.0001%		no	8.8	<0.0001%		no	36.2	<0.0001%		yes	19.6	<0.0001%		no	24.2	>=0.0001%&<0.01%		no	8.8	<0.0001%
	no	13.2	>=0.0001%&<0.01%		no	23.3	<0.0001%		no	7.6	>=0.0001%&<0.01%		yes	15.9	<0.0001%		no	11.6	<0.0001%		no	23.3	<0.0001%
	no	9.9	<0.0001%		no	24.2	<0.0001%		no	12.3	>=0.0001%&<0.01%		no	36.2	<0.0001%		no	13.2	>=0.0001%&<0.01%		no	24.2	<0.0001%
	no	35.6	<0.0001%		no	11.6	<0.0001%		no	38.7	>=0.01%		no	7.6	<0.0001%		no	9.9	<0.0001%		no	11.6	<0.0001%
	no	30.2	>=0.01%		no	13.2	<0.0001%		no	17.4	<0.0001%		no	12.3	<0.0001%		no	35.6	>=0.01%		no	13.2	<0.0001%
	no	9.9	<0.0001%		no	9.9	<0.0001%		no	35.6	<0.0001%		no	38.7	<0.0001%		no	30.2	>=0.0001%&<0.01%		no	9.9	<0.0001%
	no	4.8	>=0.01%		no	35.6	<0.0001%		no	7.1	<0.0001%		no	17.4	<0.0001%		no	9.9	<0.0001%		no	35.6	<0.0001%
	no	32.3	<0.0001%		no	30.2	<0.0001%		no	16.3	>=0.0001%&<0.01%		no	35.6	<0.0001%		no	4.8	>=0.0001%&<0.01%		no	30.2	<0.0001%
	no	13.1	>=0.0001%&<0.01%		no	9.9	<0.0001%		no	23.9	>=0.01%		no	7.1	<0.0001%		no	32.3	<0.0001%		no	9.9	<0.0001%
	no	26.8	<0.0001%		no	4.8	<0.0001%		no	7.3	>=0.0001%&<0.01%		no	16.3	>=0.0001%&<0.01%		no	13.1	<0.0001%		no	4.8	<0.0001%
	no	36.3	<0.0001%		no	24.3	<0.0001%		no	22.1	<0.0001%		no	23.9	<0.0001%		no	26.8	<0.0001%		no	24.3	<0.0001%
	no	27.3	>=0.01%		no	32.3	<0.0001%		no	37.8	>=0.0001%&<0.01%		no	7.3	>=0.0001%&<0.01%		no	36.3	<0.0001%		no	32.3	<0.0001%
	no	19.8	<0.0001%		no	13.1	<0.0001%		no	12.1	<0.0001%		no	22.1	<0.0001%		no	27.3	>=0.0001%&<0.01%		no	13.1	<0.0001%
	no	37.2	<0.0001%		no	26.8	<0.0001%		no	19.3	<0.0001%		no	37.8	<0.0001%		no	19.8	<0.0001%		no	26.8	<0.0001%
	no	5.1	>=0.01%		no	36.3	<0.0001%		no	6.1	<0.0001%		no	12.1	>=0.0001%&<0.01%		no	37.2	<0.0001%		no	36.3	<0.0001%
	yes	3.5	>=0.01%		no	27.3	<0.0001%		no	37.9	<0.0001%		no	19.3	<0.0001%		no	5.1	>=0.01%		no	27.3	<0.0001%
	yes	8.9	>=0.01%		no	19.8	<0.0001%		no	5.6	>=0.01%		no	6.1	<0.0001%		no	33	<0.0001%		no	19.8	<0.0001%
	yes	6.6	>=0.0001%&<0.01%		no	37.2	<0.0001%		no	28	<0.0001%		no	37.9	<0.0001%		no	10.8	>=0.0001%&<0.01%		no	37.2	<0.0001%
	no	7.1	>=0.01%		no	5.1	<0.0001%		no	7	>=0.0001%&<0.01%		no	5.6	>=0.0001%&<0.01%		no	15.7	<0.0001%		no	5.1	<0.0001%
	no	5.2	>=0.0001%&<0.01%		yes	3.5	>=0.01%		no	18.5	<0.0001%		no	28	<0.0001%		no	24.2	<0.0001%		no	33	<0.0001%
	no	43.3	<0.0001%		yes	8.9	>=0.01%		no	33.4	<0.0001%		no	7	<0.0001%		no	25.7	<0.0001%		no	10.8	<0.0001%
	no	30	<0.0001%		yes	6.6	>=0.01%		no	6.4	<0.0001%		no	18.5	<0.0001%		no	20.8	>=0.01%		no	15.7	<0.0001%
	no	40.4	>=0.01%		no	7.1	>=0.01%		no	16.6	<0.0001%		no	33.4	<0.0001%		no	19.1	<0.0001%
	no	10.3	>=0.0001%&<0.01%		no	5.2	>=0.01%		no	33.2	<0.0001%		no	6.4	<0.0001%
	no	12.5	>=0.01%		no	31.2	>=0.01%		no	15.4	<0.0001%		no	16.6	<0.0001%
	yes	8.7	>=0.01%		no	43.3	>=0.01%		no	35.9	<0.0001%		no	33.2	<0.0001%
	yes	6.9	>=0.01%		no	30	>=0.01%		no	16	>=0.0001%&<0.01%		no	15.4	<0.0001%
	no	25.6	>=0.01%		no	40.4	>=0.01%		no	8.1	>=0.0001%&<0.01%		no	35.9	<0.0001%
	no	5	>=0.01%		no	10.3	>=0.01%		no	32.1	>=0.01%		no	16	<0.0001%
	no	14.1	>=0.01%		no	12.5	>=0.01%		no	6.2	>=0.0001%&<0.01%		no	8.1	>=0.01%
	no	7.6	>=0.01%		yes	8.7	>=0.0001%&<0.01%		no	24.1	>=0.01%		no	32.1	<0.0001%
	no	4.5	>=0.0001%&<0.01%		yes	3.9	>=0.0001%&<0.01%		no	15.4	>=0.0001%&<0.01%		no	30.3	<0.0001%
	no	12.1	>=0.01%		yes	6.9	>=0.0001%&<0.01%		no	30	>=0.0001%&<0.01%		no	6.2	<0.0001%
	no	4.7	>=0.01%		no	25.6	>=0.0001%&<0.01%		no	4.9	<0.0001%		no	24.1	<0.0001%
	no	15.9	>=0.01%		no	5	>=0.0001%&<0.01%		no	12.6	<0.0001%		no	15.4	<0.0001%
	no	16.7	>=0.0001%&<0.01%		no	14.1	>=0.0001%&<0.01%		no	10.7	<0.0001%		no	30	<0.0001%
	no	21.8	<0.0001%		no	7.6	>=0.0001%&<0.01%		no	36.9	<0.0001%		no	4.9	<0.0001%
	no	25.1	>=0.01%		no	4.5	>=0.0001%&<0.01%		no	10.1	<0.0001%		no	12.6	<0.0001%
	no	12.1	>=0.0001%&<0.01%		no	12.1	>=0.0001%&<0.01%		no	6.5	>=0.0001%&<0.01%		no	17.3	<0.0001%
	no	40.9	>=0.0001%&<0.01%		no	22.8	>=0.0001%&<0.01%		no	32.8	<0.0001%		no	10.7	<0.0001%
	no	15.6	>=0.01%		no	4.7	>=0.0001%&<0.01%		no	37.2	<0.0001%		no	36.9	<0.0001%
	yes	5.4	<0.0001%		no	15.9	>=0.0001%&<0.01%		no	17.5	<0.0001%		no	10.1	<0.0001%
	yes	16	<0.0001%		no	16.7	>=0.0001%&<0.01%		no	18.7	<0.0001%		no	6.5	<0.0001%
	yes	18.8	>=0.01%		no	21.8	>=0.0001%&<0.01%		no	11	>=0.0001%&<0.01%		no	32.8	<0.0001%
	yes	11.9	<0.0001%		no	25.1	>=0.0001%&<0.01%		no	18.5	>=0.0001%&<0.01%		no	37.2	<0.0001%
	yes	19.6	>=0.0001%&<0.01%		no	12.1	>=0.0001%&<0.01%		no	24.7	>=0.01%		no	17.5	<0.0001%
	yes	15.9	>=0.01%		no	40.9	>=0.0001%&<0.01%		no	11.6	<0.0001%		no	18.7	<0.0001%
	yes	11.5	<0.0001%		no	15.6	>=0.0001%&<0.01%		no	26.4	>=0.0001%&<0.01%		no	11	<0.0001%
	no	11.7	>=0.0001%&<0.01%		yes	5.4	<0.0001%		no	8.3	>=0.01%		no	18.5	<0.0001%
	no	30.5	>=0.01%		yes	16	<0.0001%		no	5.3	<0.0001%		no	24.7	<0.0001%
	no	36.2	<0.0001%		yes	18.8	<0.0001%		no	8	>=0.01%		no	11.6	<0.0001%
	no	15	<0.0001%		yes	11.9	<0.0001%		no	21.8	<0.0001%		no	14.5	<0.0001%
	no	6.9	<0.0001%		yes	19.6	<0.0001%		no	4.7	>=0.01%		no	26.4	<0.0001%
	no	7.6	>=0.01%		yes	15.9	<0.0001%		no	21.9	<0.0001%		no	19	<0.0001%
	no	12.3	>=0.0001%&<0.01%		yes	11.5	<0.0001%		no	6.1	>=0.01%		no	8.3	<0.0001%
	no	28.4	<0.0001%		no	11.7	<0.0001%		no	26.7	>=0.01%		no	5.3	<0.0001%
	no	24.2	<0.0001%		no	11.9	<0.0001%		no	21.6	>=0.0001%&<0.01%		no	8	<0.0001%
	no	26.4	<0.0001%		no	30.5	<0.0001%		no	5	>=0.01%		no	21.8	<0.0001%
	no	9.2	>=0.0001%&<0.01%		no	36.2	<0.0001%		no	5.8	>=0.0001%&<0.01%		no	4.7	<0.0001%
	no	38.7	>=0.01%		no	15	<0.0001%		no	25.7	<0.0001%		no	21.9	<0.0001%
	no	17.4	<0.0001%		no	6.9	<0.0001%		no	24.6	>=0.0001%&<0.01%		no	6.1	<0.0001%
	no	29.1	<0.0001%		no	7.6	<0.0001%		no	18	<0.0001%		no	26.7	<0.0001%
	no	5.8	<0.0001%		no	12.3	<0.0001%		no	32.9	<0.0001%		no	21.6	>=0.0001%&<0.01%
	no	35.6	<0.0001%		no	28.4	<0.0001%		no	5.3	>=0.01%		no	5	>=0.01%
	no	9.9	>=0.01%		no	24.2	<0.0001%		no	35.3	<0.0001%		no	5.8	<0.0001%
	no	7.1	<0.0001%		no	26.4	<0.0001%		no	9.8	>=0.01%		no	25.7	<0.0001%
	no	16.3	>=0.0001%&<0.01%		no	9.2	<0.0001%		no	33.3	<0.0001%		no	24.6	<0.0001%
	no	42	<0.0001%		no	38.7	<0.0001%		no	24.8	<0.0001%		no	18	<0.0001%
	no	23.9	<0.0001%		no	17.4	<0.0001%		no	13.3	>=0.0001%&<0.01%		no	32.9	<0.0001%
	no	28.6	<0.0001%		no	29.1	<0.0001%		no	25.5	>=0.0001%&<0.01%		no	5.3	<0.0001%
	no	28.3	<0.0001%		no	5.8	<0.0001%		no	39.4	<0.0001%		no	35.3	<0.0001%
	no	13.6	<0.0001%		no	35.6	<0.0001%		no	17.1	<0.0001%		no	9.8	<0.0001%
	no	6.6	<0.0001%		no	9.9	<0.0001%		no	6.6	>=0.01%		no	33.3	<0.0001%
	no	7.3	<0.0001%		no	7.1	<0.0001%		no	7	>=0.01%		no	24.8	<0.0001%
	no	22.1	<0.0001%		no	16.3	<0.0001%		no	7.6	<0.0001%		no	13.3	<0.0001%
	no	37.8	<0.0001%		no	42	<0.0001%		no	7	<0.0001%		no	25.5	<0.0001%
	no	12.1	>=0.0001%&<0.01%		no	23.9	<0.0001%		no	37.8	<0.0001%		no	39.4	<0.0001%
	no	6.8	>=0.01%		no	28.6	<0.0001%		no	12.1	>=0.0001%&<0.01%		no	17.1	<0.0001%
	no	38	<0.0001%		no	28.3	<0.0001%		no	10.3	<0.0001%		no	6.6	<0.0001%
	no	19.3	<0.0001%		no	13.6	<0.0001%		no	12.4	<0.0001%		no	7	<0.0001%
	no	6.1	>=0.01%		no	6.6	<0.0001%		no	13.1	<0.0001%		no	7.6	>=0.01%
	no	22.5	>=0.0001%&<0.01%		no	7.3	<0.0001%		no	19.2	<0.0001%		no	7	<0.0001%
	no	7.7	<0.0001%		no	39.1	<0.0001%		no	16.7	<0.0001%		no	37.8	<0.0001%
	no	37.9	<0.0001%		no	22.1	<0.0001%		no	22.5	>=0.0001%&<0.01%		no	12.1	<0.0001%
	no	38.1	<0.0001%		no	37.8	<0.0001%		no	25.9	<0.0001%		no	10.3	<0.0001%
	no	5.6	>=0.01%		no	12.1	<0.0001%		no	36.3	<0.0001%		no	12.4	<0.0001%
	no	33.3	<0.0001%		no	6.8	<0.0001%		no	8.9	>=0.01%		no	13.1	<0.0001%
	no	28	<0.0001%		no	38	<0.0001%		no	28.5	>=0.01%		no	19.2	<0.0001%
	no	7	>=0.01%		no	19.3	<0.0001%		no	20.6	<0.0001%		no	16.7	<0.0001%
	no	7.8	>=0.0001%&<0.01%		no	6.1	<0.0001%		no	29	<0.0001%		no	22.5	<0.0001%
	no	28.1	<0.0001%		no	22.5	<0.0001%		no	4.6	<0.0001%		no	25.9	<0.0001%
	no	18.5	<0.0001%		no	7.7	<0.0001%		no	13	<0.0001%		no	36.3	<0.0001%
	no	33.4	<0.0001%		no	37.9	<0.0001%		no	11.1	<0.0001%		no	8.9	>=0.01%
	no	6.4	<0.0001%		no	38.1	<0.0001%		no	6.3	<0.0001%		no	28.5	<0.0001%
	no	34.5	<0.0001%		no	5.6	<0.0001%		no	10.5	<0.0001%		no	20.6	<0.0001%
	no	28.7	<0.0001%		no	33.3	<0.0001%		no	17.3	<0.0001%		no	29	>=0.0001%&<0.01%
	no	39.7	>=0.0001%&<0.01%		no	28	<0.0001%		no	11.9	<0.0001%		no	4.6	<0.0001%
	no	16.6	>=0.0001%&<0.01%		no	7	<0.0001%		yes	10.9	>=0.01%		no	13	<0.0001%
	no	18.2	<0.0001%		no	7.8	<0.0001%		yes	9	>=0.01%		no	11.1	<0.0001%
	no	42.2	>=0.0001%&<0.01%		no	28.1	<0.0001%		no	19.1	<0.0001%		no	6.3	<0.0001%
	no	35.3	<0.0001%		no	30.7	<0.0001%		no	17.4	>=0.0001%&<0.01%		no	10.5	<0.0001%
	no	14.5	<0.0001%		no	18.5	<0.0001%		no	24.2	>=0.01%		no	17.3	<0.0001%
	no	29.9	>=0.01%		no	33.4	<0.0001%		no	25.7	<0.0001%		no	11.9	<0.0001%
	no	33.2	<0.0001%		no	6.4	<0.0001%		no	33.3	>=0.01%		yes	9	<0.0001%
	no	14.1	>=0.0001%&<0.01%		no	45.5	<0.0001%		no	21	<0.0001%		no	19.1	<0.0001%
	no	15.4	<0.0001%		no	30.2	<0.0001%		no	25.9	<0.0001%		no	17.4	<0.0001%
	no	35.9	<0.0001%		no	34.5	<0.0001%		no	11.2	<0.0001%		no	33.3	>=0.0001%&<0.01%
	no	16	>=0.0001%&<0.01%		no	28.7	<0.0001%		no	29.7	<0.0001%		no	17.5	<0.0001%
	no	43.3	<0.0001%		no	39.7	<0.0001%		no	37.4	<0.0001%		no	29.7	<0.0001%
	no	8.1	>=0.01%		no	16.6	<0.0001%		no	27.1	<0.0001%		no	27.1	<0.0001%
	no	32.1	>=0.0001%&<0.01%		no	18.2	<0.0001%		no	17.7	>=0.01%		no	17.7	<0.0001%
	no	6.2	>=0.0001%&<0.01%		no	42.2	<0.0001%		no	18.7	<0.0001%		no	18.7	<0.0001%
	no	28.3	<0.0001%		no	35.3	<0.0001%		no	26.2	<0.0001%		no	7.1	>=0.01%
	no	30.8	<0.0001%		no	14.5	<0.0001%		no	12.4	<0.0001%		no	26.6	<0.0001%
	no	27.5	<0.0001%		no	29.9	<0.0001%		no	7.1	>=0.01%		no	29.5	<0.0001%
	no	14.9	>=0.0001%&<0.01%		no	33.2	<0.0001%		no	26.6	<0.0001%		no	25	<0.0001%
	no	33.1	<0.0001%		no	45.7	<0.0001%		no	29.5	>=0.01%		no	17.3	<0.0001%
	no	24.1	>=0.0001%&<0.01%		no	14.1	<0.0001%		no	15	>=0.01%		no	26	<0.0001%
	no	11.8	<0.0001%		no	15.4	<0.0001%		no	25.4	<0.0001%
	no	15	>=0.0001%&<0.01%		no	35.9	<0.0001%		no	20.8	>=0.01%
	no	15.4	<0.0001%		no	16	<0.0001%		no	21.8	<0.0001%
	no	16	<0.0001%		no	43.3	<0.0001%		no	25.8	<0.0001%
	no	35.9	<0.0001%		no	8.1	<0.0001%		no	25	>=0.0001%&<0.01%
	no	7.4	<0.0001%		no	32.1	<0.0001%		no	26.5	>=0.0001%&<0.01%
	no	23.2	>=0.0001%&<0.01%		no	30.3	<0.0001%		no	20.6	<0.0001%
	no	12.8	<0.0001%		no	6.2	<0.0001%		no	17.3	<0.0001%
	no	29.3	>=0.01%		no	28.3	<0.0001%		no	26	<0.0001%
	no	13	>=0.0001%&<0.01%		no	30.8	<0.0001%
	no	36.3	>=0.01%		no	27.5	<0.0001%
	no	8.9	<0.0001%		no	14.9	<0.0001%
	no	31.1	>=0.01%		no	33.1	<0.0001%
	no	30	<0.0001%		no	24.1	<0.0001%
	no	4.9	>=0.01%		no	11.8	<0.0001%
	no	12.6	<0.0001%		no	15	<0.0001%
	no	29.5	<0.0001%		no	15.4	<0.0001%
	no	10.7	<0.0001%		no	16	<0.0001%
	no	44	<0.0001%		no	35.9	<0.0001%
	no	7.5	>=0.0001%&<0.01%		no	7.4	<0.0001%
	no	36.9	<0.0001%		no	23.2	<0.0001%
	no	10.1	<0.0001%		no	12.8	<0.0001%
	no	6.5	>=0.0001%&<0.01%		no	29.3	<0.0001%
	no	32.8	<0.0001%		no	13	<0.0001%
	no	11.2	<0.0001%		no	36.3	<0.0001%
	no	37.2	<0.0001%		no	8.9	<0.0001%
	no	17.5	<0.0001%		no	44.5	<0.0001%
	no	4.8	<0.0001%		no	31.1	<0.0001%
	no	23.4	<0.0001%		no	30	<0.0001%
	no	29.3	>=0.0001%&<0.01%		no	4.9	<0.0001%
	no	22.9	<0.0001%		no	12.6	<0.0001%
	no	18.7	<0.0001%		no	29.5	<0.0001%
	no	11	<0.0001%		no	17.3	<0.0001%
	no	20.3	>=0.01%		no	10.7	<0.0001%
	no	18.5	<0.0001%		no	44	<0.0001%
	no	40.4	>=0.01%		no	7.5	<0.0001%
	no	8.6	<0.0001%		no	36.9	<0.0001%
	no	24.7	>=0.01%		no	10.1	<0.0001%
	no	11.6	<0.0001%		no	6.5	<0.0001%
	no	23	<0.0001%		no	32.8	<0.0001%
	no	38.5	>=0.0001%&<0.01%		no	11.2	<0.0001%
	no	35.4	<0.0001%		no	37.2	<0.0001%
	no	20.7	>=0.0001%&<0.01%		no	17.5	<0.0001%
	no	27.8	<0.0001%		no	4.8	<0.0001%
	no	6.6	<0.0001%		no	34.6	<0.0001%
	no	26.4	<0.0001%		no	23.4	<0.0001%
	no	16.8	>=0.0001%&<0.01%		no	29.3	<0.0001%
	no	20.9	<0.0001%		no	22.9	<0.0001%
	no	27.1	<0.0001%		no	18.7	<0.0001%
	no	8.3	>=0.01%		no	11	<0.0001%
	no	5.3	<0.0001%		no	29.2	<0.0001%
	no	8	<0.0001%		no	20.3	<0.0001%
	no	16.4	<0.0001%		no	18.5	<0.0001%
	no	22	>=0.01%		no	40.4	<0.0001%
	no	17.6	<0.0001%		no	8.6	<0.0001%
	no	17.6	>=0.0001%&<0.01%		no	24.7	<0.0001%
	no	38.3	<0.0001%		no	11.6	<0.0001%
	no	21.8	>=0.01%		no	14.5	<0.0001%
	no	4.7	>=0.01%		no	23	<0.0001%
	no	29	>=0.0001%&<0.01%		no	38.5	<0.0001%
	no	33.7	<0.0001%		no	35.4	<0.0001%
	no	30.3	<0.0001%		no	20.7	<0.0001%
	no	21.9	>=0.01%		no	27.8	<0.0001%
	no	25.4	>=0.01%		no	6.6	<0.0001%
	no	6.1	>=0.01%		no	26.4	<0.0001%
	no	26.7	<0.0001%		no	16.8	<0.0001%
	no	21.6	<0.0001%		no	20.9	<0.0001%
	no	31.3	>=0.01%		no	19	<0.0001%
	no	11	<0.0001%		no	27.1	<0.0001%
	no	26.8	<0.0001%		no	8.3	<0.0001%
	no	5	<0.0001%		no	5.3	<0.0001%
	no	14.5	>=0.0001%&<0.01%		no	8	<0.0001%
	no	5.8	<0.0001%		no	16.4	<0.0001%
	no	25.7	>=0.0001%&<0.01%		no	22	<0.0001%
	no	19.7	<0.0001%		no	17.6	<0.0001%
	no	24.6	>=0.0001%&<0.01%		no	17.6	<0.0001%
	no	13	<0.0001%		no	38.3	<0.0001%
	no	18	<0.0001%		no	21.8	<0.0001%
	no	23.8	>=0.0001%&<0.01%		no	4.7	<0.0001%
	no	32.9	<0.0001%		no	29	<0.0001%
	no	24.7	>=0.01%		no	33.7	<0.0001%
	no	27.3	<0.0001%		no	30.3	<0.0001%
	no	5.3	>=0.0001%&<0.01%		no	21.9	<0.0001%
	no	35.3	<0.0001%		no	25.4	<0.0001%
	no	29.1	<0.0001%		no	6.1	<0.0001%
	no	10.2	<0.0001%		no	26.7	<0.0001%
	no	18.7	>=0.0001%&<0.01%		no	21.6	<0.0001%
	no	37.1	<0.0001%		no	31.3	<0.0001%
	no	14.3	>=0.01%		no	11	<0.0001%
	no	32.6	>=0.01%		no	26.8	<0.0001%
	no	9.8	>=0.01%		no	5	<0.0001%
	no	33.3	<0.0001%		no	14.5	<0.0001%
	no	26.7	<0.0001%		no	5.8	<0.0001%
	no	28.3	<0.0001%		no	27.6	<0.0001%
	no	24.8	>=0.01%		no	25.7	<0.0001%
	no	33.9	>=0.0001%&<0.01%		no	19.7	<0.0001%
	no	36.8	>=0.01%		no	24.6	<0.0001%
	no	13.3	>=0.0001%&<0.01%		no	13	<0.0001%
	no	41.8	>=0.01%		no	18	<0.0001%
	no	27.1	<0.0001%		no	23.8	<0.0001%
	no	22.9	<0.0001%		no	32.9	<0.0001%
	no	6.3	>=0.0001%&<0.01%		no	24.7	<0.0001%
	no	32.3	<0.0001%		no	11.4	<0.0001%
	no	25.5	<0.0001%		no	27.3	<0.0001%
	no	12.4	<0.0001%		no	5.3	<0.0001%
	no	39.4	>=0.0001%&<0.01%		no	35.3	<0.0001%
	no	31.6	<0.0001%		no	29.1	<0.0001%
	no	25.7	<0.0001%		no	10.2	<0.0001%
	no	17.8	<0.0001%		no	18.7	<0.0001%
	no	40.8	>=0.0001%&<0.01%		no	37.1	<0.0001%
	no	17.1	>=0.01%		no	14.3	<0.0001%
	no	6.6	<0.0001%		no	32.6	<0.0001%
	no	7	>=0.01%		no	9.8	<0.0001%
	no	15.6	<0.0001%		no	33.3	<0.0001%
	no	13.5	>=0.0001%&<0.01%		no	26.7	<0.0001%
	no	7.6	>=0.0001%&<0.01%		no	28.3	<0.0001%
	no	44.3	<0.0001%		no	24.8	<0.0001%
	no	7	<0.0001%		no	33.9	<0.0001%
	no	37.8	<0.0001%		no	36.8	<0.0001%
	no	12.1	<0.0001%		no	13.3	<0.0001%
	no	10.3	<0.0001%		no	41.8	<0.0001%
	no	28	<0.0001%		no	27.1	<0.0001%
	no	7.8	<0.0001%		no	22.9	<0.0001%
	no	12.4	>=0.0001%&<0.01%		no	6.3	<0.0001%
	no	41.9	>=0.0001%&<0.01%		no	32.3	<0.0001%
	no	13.1	>=0.0001%&<0.01%		no	25.5	<0.0001%
	no	19.2	<0.0001%		no	12.4	<0.0001%
	no	16.7	>=0.0001%&<0.01%		no	39.4	<0.0001%
	no	22.5	<0.0001%		no	31.6	<0.0001%
	no	26.2	>=0.0001%&<0.01%		no	25.7	<0.0001%
	no	25.9	>=0.01%		no	39.2	<0.0001%
	no	36.3	<0.0001%		no	17.8	<0.0001%
	no	15	<0.0001%		no	40.8	<0.0001%
	no	18.3	>=0.0001%&<0.01%		no	17.1	<0.0001%
	no	10.6	<0.0001%		no	6.6	<0.0001%
	no	8.4	<0.0001%		no	7	<0.0001%
	no	30	<0.0001%		no	15.6	<0.0001%
	no	31.4	<0.0001%		no	13.5	<0.0001%
	no	5.7	>=0.01%		no	35	<0.0001%
	no	8.9	>=0.01%		no	7.6	<0.0001%
	no	43.7	>=0.01%		no	44.3	<0.0001%
	no	36	>=0.0001%&<0.01%		no	7	<0.0001%
	no	10.8	<0.0001%		no	37.8	<0.0001%
	no	28.7	<0.0001%		no	12.1	<0.0001%
	no	18.6	>=0.01%		no	10.3	<0.0001%
	no	34.5	>=0.01%		no	28	<0.0001%
	no	25.4	>=0.01%		no	7.8	<0.0001%
	no	28.5	<0.0001%		no	12.4	<0.0001%
	no	20.6	<0.0001%		no	41.9	<0.0001%
	no	36.1	<0.0001%		no	13.1	<0.0001%
	no	29	<0.0001%		no	19.2	<0.0001%
	no	27.6	<0.0001%		no	16.7	<0.0001%
	no	4.6	>=0.0001%&<0.01%		no	22.5	<0.0001%
	no	23.6	>=0.01%		no	26.2	<0.0001%
	no	13	>=0.0001%&<0.01%		no	25.9	<0.0001%
	no	11.1	<0.0001%		no	36.3	<0.0001%
	no	6.3	<0.0001%		no	15	<0.0001%
	no	15.3	<0.0001%		no	18.3	<0.0001%
	no	25.5	<0.0001%		no	45	<0.0001%
	no	34	<0.0001%		no	10.6	<0.0001%
	no	22.3	>=0.0001%&<0.01%		no	8.4	<0.0001%
	no	8.5	<0.0001%		no	20.8	<0.0001%
	no	10.5	<0.0001%		no	30	<0.0001%
	no	17.3	<0.0001%		no	31.4	<0.0001%
	no	32.7	<0.0001%		no	5.7	<0.0001%
	no	11.9	<0.0001%		no	8.9	<0.0001%
	no	37.2	>=0.0001%&<0.01%		no	43.7	<0.0001%
	no	8.9	>=0.0001%&<0.01%		no	36	<0.0001%
	yes	10.9	<0.0001%		no	10.8	<0.0001%
	no	23.9	<0.0001%		no	28.7	<0.0001%
	no	24.2	>=0.01%		no	18.6	<0.0001%
	no	25.7	<0.0001%		no	34.5	<0.0001%
	no	21	<0.0001%		no	25.4	<0.0001%
	no	15.5	<0.0001%		no	28.5	<0.0001%
	no	37.4	<0.0001%		no	20.6	<0.0001%
	no	23.3	<0.0001%		no	36.1	<0.0001%
	no	26.2	<0.0001%		no	29	<0.0001%
	no	12.4	<0.0001%		no	27.6	<0.0001%
	no	15	>=0.01%		no	4.6	<0.0001%
	no	11.2	<0.0001%		no	23.6	<0.0001%
	no	25.4	<0.0001%		no	13	<0.0001%
	no	20.8	>=0.0001%&<0.01%		no	11.1	<0.0001%
	no	21.8	<0.0001%		no	6.3	<0.0001%
	no	19.1	<0.0001%		no	15.3	<0.0001%
	no	20.7	<0.0001%		no	25.5	<0.0001%
	no	10.7	<0.0001%		no	34	<0.0001%
	no	29.9	>=0.01%		no	22.3	<0.0001%
	no	13.9	<0.0001%		no	8.5	<0.0001%
	no	11	>=0.01%		no	10.5	<0.0001%
	no	28.2	<0.0001%		no	17.3	<0.0001%
	no	20.6	<0.0001%		no	32.7	<0.0001%
					no	11.9	<0.0001%
					no	37.2	<0.0001%
					no	8.9	<0.0001%

## Sheet: Figure 7
Figure 7a	source	target	value	Figure 7c	Event	EFS time (month)	Subgroup at EOI	Figure 7d	Event	EFS time (month)	Subgroup at EOC
	MRD<0.0001%	MRD<0.0001%	172		yes	10.9	IGH- IGK/L+		no	5	IGH+
	MRD<0.0001%	MRD>=0.0001% & <0.01%	15		no	5	IGH+		no	5.6	IGH- IGK/L+
	MRD<0.0001%	MRD>=0.01%	13		no	5.6	IGH+		yes	3.5	IGH+
	MRD>=0.0001% & <0.01%	MRD>=0.0001% & <0.01%	66		yes	3.5	IGH+		no	36.3	IGH- IGK/L-
	MRD>=0.0001% & <0.01%	MRD>=0.01%	5		no	36.3	IGH+		no	40.4	IGH+
	MRD>=0.01%	MRD>=0.01%	80		no	40.4	IGH+		no	39.4	IGH+
					no	15	IGH+		no	12.5	IGH+
					no	39.4	IGH+		yes	15.9	IGH- IGK/L-
Figure 7b	source	target	value		no	12.5	IGH+		no	13.7	IGH+
	MRD<0.0001%	MRD<0.0001%	292		yes	15.9	IGH+		no	15.6	IGH+
	MRD<0.0001%	MRD>=0.0001% & <0.01%	13		no	13.7	IGH- IGK/L-		no	14.9	IGH- IGK/L-
	MRD<0.0001%	MRD>=0.01%	7		no	15.6	IGH+		no	26.7	IGH- IGK/L-
	MRD>=0.0001% & <0.01%	MRD>=0.0001% & <0.01%	21		no	14.9	IGH- IGK/L-		no	7.9	IGH- IGK/L-
	MRD>=0.0001% & <0.01%	MRD>=0.01%	4		no	15.5	IGH- IGK/L-		no	30.5	IGH- IGK/L-
	MRD>=0.01%	MRD>=0.01%	17		no	26.7	IGH- IGK/L-		yes	5.2	IGH+
					no	7.9	IGH+		no	36.5	IGH- IGK/L-
					no	30.5	IGH+		no	7.6	IGH- IGK/L-
					yes	5.2	IGH+		no	9.6	IGH- IGK/L-
					no	36.5	IGH- IGK/L+		no	38.7	IGH- IGK/L-
					no	7.6	IGH+		no	9.9	IGH- IGK/L-
					no	9.6	IGH+		no	25.6	IGH+
					no	38.7	IGH+		no	23.9	IGH- IGK/L-
					no	9.9	IGH+		no	16.2	IGH- IGK/L-
					no	25.6	IGH+		no	14.1	IGH+
					no	23.9	IGH- IGK/L+		no	6.8	IGH- IGK/L-
					no	16.2	IGH+		no	6.1	IGH- IGK/L-
					no	14.1	IGH+		no	7	IGH- IGK/L-
					no	6.8	IGH+		no	7.6	IGH+
					no	6.1	IGH+		yes	33	IGH- IGK/L+
					no	7	IGH+		no	36.3	IGH- IGK/L-
					no	7.6	IGH+		yes	8.9	IGH+
					yes	33	IGH- IGK/L+		no	32.7	IGH- IGK/L+
					no	36.3	IGH- IGK/L+		no	29.9	IGH- IGK/L-
					yes	8.9	IGH+		yes	8.7	IGH+
					no	32.7	IGH+		no	8.1	IGH- IGK/L+
					no	29.9	IGH+		no	32.1	IGH- IGK/L-
					no	24.2	IGH+		no	7.1	IGH+
					yes	8.7	IGH+		no	36.5	IGH+
					no	8.1	IGH+		no	5.2	IGH+
					no	32.1	IGH- IGK/L+		no	24.1	IGH- IGK/L-
					no	7.1	IGH+		no	12.1	IGH+
					no	36.5	IGH+		no	29.3	IGH- IGK/L-
					no	5.2	IGH+		no	4.7	IGH+
					no	24.1	IGH- IGK/L+		no	31.1	IGH- IGK/L-
					no	12.1	IGH+		no	4.9	IGH- IGK/L-
					no	29.3	IGH+		no	9.8	IGH+
					no	4.7	IGH+		no	20.3	IGH- IGK/L-
					no	31.1	IGH+		no	40.4	IGH- IGK/L-
					no	4.9	IGH+		no	24.7	IGH- IGK/L-
					no	9.8	IGH+		yes	18.8	IGH- IGK/L-
					no	20.3	IGH+		no	8.3	IGH- IGK/L-
					no	40.4	IGH+		no	8	IGH- IGK/L-
					no	24.7	IGH+		no	22	IGH- IGK/L-
					yes	18.8	IGH+		no	15.9	IGH+
					no	8.3	IGH+		no	21.8	IGH- IGK/L-
					no	8	IGH- IGK/L+		no	4.7	IGH- IGK/L-
					no	22	IGH+		no	31.9	IGH+
					no	15.9	IGH+		no	21.9	IGH- IGK/L-
					no	21.8	IGH+		no	25.4	IGH- IGK/L-
					no	4.7	IGH+		no	6.1	IGH- IGK/L-
					no	31.9	IGH+		no	26.7	IGH- IGK/L-
					no	21.9	IGH+		no	35.6	IGH- IGK/L-
					no	25.4	IGH+		no	31.3	IGH- IGK/L-
					no	6.1	IGH+		no	5	IGH- IGK/L+
					no	26.7	IGH- IGK/L+		no	24.7	IGH- IGK/L-
					no	35.6	IGH- IGK/L+		no	5.3	IGH- IGK/L-
					no	31.3	IGH+		no	30.2	IGH- IGK/L-
					no	5	IGH- IGK/L+		no	14.3	IGH- IGK/L-
					no	24.7	IGH+		no	9.6	IGH- IGK/L+
					no	5.3	IGH- IGK/L+		no	32.6	IGH- IGK/L-
					no	30.2	IGH+		no	9.8	IGH- IGK/L-
					no	14.3	IGH+		no	24.8	IGH- IGK/L-
					no	9.6	IGH- IGK/L+		no	25.1	IGH+
					no	32.6	IGH+		no	36.8	IGH- IGK/L-
					no	9.8	IGH+		no	13.3	IGH- IGK/L-
					no	24.8	IGH+		no	38.8	IGH- IGK/L+
					no	25.1	IGH+		no	41.8	IGH- IGK/L-
					no	36.8	IGH+		no	4.8	IGH- IGK/L-
					no	13.3	IGH- IGK/L-		no	38.5	IGH- IGK/L+
					no	38.8	IGH+		no	17.1	IGH- IGK/L-
					no	41.8	IGH+		no	6.6	IGH- IGK/L-
					no	4.8	IGH+		no	7	IGH- IGK/L-
					no	20.8	IGH- IGK/L+		no	27.3	IGH- IGK/L-
					no	38.5	IGH- IGK/L+		no	25.9	IGH- IGK/L-
					no	17.1	IGH+		no	7	IGH- IGK/L+
					no	6.6	IGH- IGK/L+		no	5.7	IGH- IGK/L-
					no	7	IGH+		no	8.9	IGH- IGK/L+
					no	27.3	IGH+		no	43.7	IGH- IGK/L-
					no	25.9	IGH+		yes	6.9	IGH+
					no	7	IGH- IGK/L+		no	5.1	IGH- IGK/L-
					no	29.9	IGH+		no	18.6	IGH- IGK/L-
					no	5.7	IGH+		no	34.5	IGH- IGK/L-
					no	8.9	IGH+		no	25.4	IGH- IGK/L-
					no	43.7	IGH+		no	28.5	IGH- IGK/L-
					yes	6.9	IGH+		no	23.6	IGH- IGK/L-
					no	5.1	IGH+		no	11.1	IGH- IGK/L-
					no	18.6	IGH+		no	24	IGH+
					no	34.5	IGH+		no	37.2	IGH- IGK/L-
					no	25.4	IGH+		no	11.7	IGH- IGK/L-
					no	11	IGH+		no	36.2	IGH- IGK/L-
					no	28.5	IGH- IGK/L+		no	15	IGH- IGK/L-
					no	23.6	IGH+		no	37.1	IGH- IGK/L-
					no	11.1	IGH- IGK/L-		no	6.9	IGH- IGK/L-
					no	24	IGH+		no	12.3	IGH- IGK/L-
					no	37.2	IGH- IGK/L-		no	28.4	IGH- IGK/L-
					no	11.7	IGH- IGK/L-		no	24.2	IGH- IGK/L-
					no	36.2	IGH- IGK/L-		no	26.4	IGH- IGK/L-
					no	15	IGH- IGK/L-		no	9.2	IGH- IGK/L-
					no	37.1	IGH- IGK/L-		no	17.4	IGH- IGK/L-
					no	6.9	IGH- IGK/L-		no	29.1	IGH- IGK/L-
					no	12.3	IGH- IGK/L-		no	5.8	IGH- IGK/L-
					no	28.4	IGH- IGK/L-		no	35.6	IGH- IGK/L-
					no	24.2	IGH- IGK/L-		no	7.1	IGH- IGK/L-
					no	26.4	IGH- IGK/L-		no	16.3	IGH- IGK/L+
					no	9.2	IGH- IGK/L-		no	42	IGH- IGK/L-
					no	17.4	IGH- IGK/L-		no	38.6	IGH- IGK/L-
					no	29.1	IGH- IGK/L-		no	28.6	IGH- IGK/L-
					no	5.8	IGH- IGK/L-		no	28.3	IGH- IGK/L-
					no	35.6	IGH- IGK/L-		no	13.6	IGH- IGK/L-
					no	7.1	IGH- IGK/L-		no	6.6	IGH- IGK/L-
					no	16.3	IGH- IGK/L-		no	7.3	IGH- IGK/L+
					no	42	IGH- IGK/L-		no	37.8	IGH- IGK/L-
					no	38.6	IGH- IGK/L-		no	12.1	IGH- IGK/L+
					no	28.6	IGH- IGK/L-		no	38	IGH- IGK/L-
					no	28.3	IGH- IGK/L-		no	22.5	IGH- IGK/L-
					no	13.6	IGH- IGK/L-		no	9.6	IGH- IGK/L-
					no	6.6	IGH- IGK/L-		no	7.7	IGH- IGK/L-
					no	7.3	IGH- IGK/L-		no	37.9	IGH- IGK/L-
					no	37.8	IGH- IGK/L-		no	38.1	IGH- IGK/L-
					no	12.1	IGH- IGK/L-		no	28.7	IGH- IGK/L-
					no	38	IGH- IGK/L-		no	33.3	IGH- IGK/L-
					no	22.5	IGH- IGK/L-		no	28	IGH- IGK/L-
					no	9.6	IGH- IGK/L-		no	7.8	IGH- IGK/L-
					no	7.7	IGH- IGK/L-		no	28.1	IGH- IGK/L-
					no	37.9	IGH- IGK/L-		no	18.5	IGH- IGK/L-
					no	38.1	IGH- IGK/L-		no	33.4	IGH- IGK/L-
					no	28.7	IGH- IGK/L-		no	6.4	IGH- IGK/L-
					no	33.3	IGH- IGK/L-		no	13.8	IGH- IGK/L+
					no	28	IGH- IGK/L-		no	34.5	IGH- IGK/L-
					no	7.8	IGH- IGK/L-		no	28.7	IGH- IGK/L-
					no	28.1	IGH- IGK/L-		no	39.7	IGH- IGK/L-
					no	18.5	IGH- IGK/L-		no	16.6	IGH- IGK/L-
					no	33.4	IGH- IGK/L-		no	18.2	IGH- IGK/L-
					no	6.4	IGH- IGK/L-		no	42.2	IGH- IGK/L-
					no	23.9	IGH- IGK/L-		yes	5.4	IGH- IGK/L-
					no	13.8	IGH- IGK/L-		no	35.3	IGH- IGK/L-
					no	34.5	IGH- IGK/L-		no	13.6	IGH- IGK/L-
					no	28.7	IGH- IGK/L-		no	19.6	IGH- IGK/L-
					no	39.7	IGH- IGK/L-		no	14.5	IGH- IGK/L-
					no	16.6	IGH- IGK/L-		no	4.5	IGH+
					no	18.2	IGH- IGK/L-		no	18.8	IGH- IGK/L-
					no	42.2	IGH- IGK/L-		no	33.2	IGH- IGK/L-
					yes	5.4	IGH- IGK/L-		yes	16	IGH- IGK/L-
					no	35.3	IGH- IGK/L-		no	14.1	IGH- IGK/L-
					no	13.6	IGH- IGK/L-		no	15.4	IGH- IGK/L-
					no	19.6	IGH- IGK/L-		no	35.9	IGH- IGK/L-
					no	14.5	IGH- IGK/L-		no	16	IGH- IGK/L-
					no	4.5	IGH- IGK/L-		no	43.3	IGH- IGK/L-
					no	18.8	IGH- IGK/L-		no	6.2	IGH- IGK/L-
					no	33.2	IGH- IGK/L-		no	28.3	IGH- IGK/L-
					yes	16	IGH- IGK/L-		no	30.8	IGH- IGK/L-
					no	25.7	IGH- IGK/L-		no	27.5	IGH- IGK/L-
					no	14.1	IGH- IGK/L-		no	24.3	IGH- IGK/L-
					no	15.4	IGH- IGK/L-		no	33.7	IGH+
					no	35.9	IGH- IGK/L-		no	33.1	IGH- IGK/L-
					no	16	IGH- IGK/L-		no	11.8	IGH- IGK/L-
					no	43.3	IGH- IGK/L-		no	15	IGH- IGK/L-
					no	6.2	IGH- IGK/L-		no	15.4	IGH- IGK/L-
					no	28.3	IGH- IGK/L-		no	16	IGH- IGK/L-
					no	30.8	IGH- IGK/L-		no	35.9	IGH- IGK/L-
					no	21	IGH- IGK/L-		no	7.4	IGH- IGK/L-
					no	27.5	IGH- IGK/L-		no	25.1	IGH- IGK/L-
					no	24.3	IGH- IGK/L-		no	19.9	IGH- IGK/L-
					no	33.7	IGH- IGK/L-		no	23.2	IGH- IGK/L-
					no	33.1	IGH- IGK/L-		no	12.8	IGH- IGK/L-
					no	11.8	IGH- IGK/L-		no	35	IGH- IGK/L-
					no	15	IGH- IGK/L-		no	34.2	IGH- IGK/L-
					no	15.4	IGH- IGK/L-		no	13	IGH- IGK/L-
					no	16	IGH- IGK/L-		no	5.2	IGH+
					no	35.9	IGH- IGK/L-		no	8.9	IGH- IGK/L-
					no	7.4	IGH- IGK/L-		no	7.1	IGH- IGK/L-
					no	25.1	IGH- IGK/L-		no	30	IGH- IGK/L-
					no	19.9	IGH- IGK/L-		no	12.6	IGH- IGK/L-
					no	23.2	IGH- IGK/L-		no	29.5	IGH- IGK/L-
					no	12.8	IGH- IGK/L-		no	10.7	IGH- IGK/L-
					no	35	IGH- IGK/L-		no	44	IGH- IGK/L-
					no	34.2	IGH- IGK/L-		no	7.5	IGH- IGK/L-
					no	13	IGH- IGK/L-		no	36.9	IGH- IGK/L-
					no	5.2	IGH- IGK/L-		no	10.1	IGH- IGK/L-
					no	8.9	IGH- IGK/L-		no	6.5	IGH- IGK/L-
					no	7.1	IGH- IGK/L-		no	32.8	IGH- IGK/L-
					no	30	IGH- IGK/L-		no	11.2	IGH- IGK/L-
					no	12.6	IGH- IGK/L-		no	37.2	IGH- IGK/L-
					no	29.5	IGH- IGK/L-		no	17.5	IGH- IGK/L-
					no	10.7	IGH- IGK/L-		no	4.8	IGH- IGK/L-
					no	44	IGH- IGK/L-		no	43.3	IGH+
					no	7.5	IGH- IGK/L-		no	23.4	IGH- IGK/L-
					no	36.9	IGH- IGK/L-		no	8.8	IGH- IGK/L-
					no	10.1	IGH- IGK/L-		no	29.3	IGH- IGK/L-
					no	6.5	IGH- IGK/L-		no	23.3	IGH- IGK/L-
					no	32.8	IGH- IGK/L-		no	22.9	IGH- IGK/L-
					no	11.2	IGH- IGK/L-		no	18.7	IGH- IGK/L-
					no	37.2	IGH- IGK/L-		no	11	IGH- IGK/L-
					no	17.5	IGH- IGK/L-		no	24.2	IGH- IGK/L-
					no	4.8	IGH- IGK/L-		no	18.5	IGH- IGK/L-
					no	43.3	IGH- IGK/L-		no	30	IGH+
					no	23.4	IGH- IGK/L-		no	8.6	IGH- IGK/L-
					no	8.8	IGH- IGK/L-		no	11.6	IGH- IGK/L-
					no	29.3	IGH- IGK/L-		no	11.6	IGH- IGK/L-
					no	23.3	IGH- IGK/L-		no	23	IGH- IGK/L-
					no	22.9	IGH- IGK/L-		no	38.5	IGH- IGK/L-
					no	18.7	IGH- IGK/L-		no	35.4	IGH- IGK/L-
					no	11	IGH- IGK/L-		no	20.7	IGH- IGK/L-
					no	24.2	IGH- IGK/L-		no	27.8	IGH- IGK/L-
					no	18.5	IGH- IGK/L-		no	6.6	IGH- IGK/L-
					no	30	IGH- IGK/L-		no	26.4	IGH- IGK/L-
					no	8.6	IGH- IGK/L-		no	16.8	IGH- IGK/L-
					no	11.6	IGH- IGK/L-		no	20.9	IGH- IGK/L-
					no	11.6	IGH- IGK/L-		no	27.1	IGH- IGK/L-
					no	23	IGH- IGK/L-		no	5.3	IGH- IGK/L-
					no	38.5	IGH- IGK/L-		no	16.4	IGH- IGK/L-
					no	35.4	IGH- IGK/L-		no	17.6	IGH- IGK/L-
					no	20.7	IGH- IGK/L-		no	17.6	IGH- IGK/L-
					no	27.8	IGH- IGK/L-		no	38.3	IGH- IGK/L-
					no	6.6	IGH- IGK/L-		no	13.2	IGH- IGK/L-
					no	26.4	IGH- IGK/L-		no	29	IGH- IGK/L-
					no	16.8	IGH- IGK/L-		no	33.7	IGH- IGK/L-
					no	20.9	IGH- IGK/L-		yes	6.6	IGH+
					no	27.1	IGH- IGK/L-		no	30.3	IGH- IGK/L-
					no	5.3	IGH- IGK/L-		no	16.7	IGH+
					no	37.4	IGH- IGK/L-		no	9.9	IGH- IGK/L-
					no	16.4	IGH- IGK/L-		no	21.6	IGH- IGK/L+
					no	17.6	IGH- IGK/L-		no	11	IGH- IGK/L-
					no	17.6	IGH- IGK/L-		no	26.8	IGH- IGK/L-
					no	38.3	IGH- IGK/L-		no	14.5	IGH- IGK/L-
					no	13.2	IGH- IGK/L-		no	5.8	IGH- IGK/L-
					no	29	IGH- IGK/L-		no	25.7	IGH- IGK/L-
					no	33.7	IGH- IGK/L-		no	19.7	IGH- IGK/L-
					yes	6.6	IGH- IGK/L-		no	24.6	IGH- IGK/L-
					no	30.3	IGH- IGK/L-		no	13	IGH- IGK/L-
					no	23.3	IGH- IGK/L-		no	18	IGH- IGK/L-
					no	16.7	IGH- IGK/L-		no	23.8	IGH- IGK/L-
					no	9.9	IGH- IGK/L-		no	32.9	IGH- IGK/L-
					no	21.6	IGH- IGK/L-		yes	11.9	IGH- IGK/L-
					no	11	IGH- IGK/L-		no	27.3	IGH- IGK/L-
					no	26.8	IGH- IGK/L-		no	21.8	IGH+
					no	14.5	IGH- IGK/L-		no	35.3	IGH- IGK/L-
					no	5.8	IGH- IGK/L-		no	10.3	IGH+
					no	25.7	IGH- IGK/L-		no	29.1	IGH- IGK/L-
					no	19.7	IGH- IGK/L-		no	10.2	IGH- IGK/L-
					no	24.6	IGH- IGK/L-		no	18.7	IGH- IGK/L-
					no	13	IGH- IGK/L-		no	37.1	IGH- IGK/L-
					no	26.2	IGH- IGK/L-		no	19.7	IGH- IGK/L+
					no	18	IGH- IGK/L-		yes	19.6	IGH- IGK/L-
					no	23.8	IGH- IGK/L-		no	33.3	IGH- IGK/L-
					no	32.9	IGH- IGK/L-		no	28.3	IGH- IGK/L-
					no	12.4	IGH- IGK/L-		no	9.9	IGH- IGK/L-
					yes	11.9	IGH- IGK/L-		no	33.9	IGH- IGK/L-
					no	27.3	IGH- IGK/L-		no	27.1	IGH- IGK/L-
					no	21.8	IGH- IGK/L-		no	34.9	IGH+
					no	35.3	IGH- IGK/L-		no	22.9	IGH- IGK/L-
					no	10.3	IGH- IGK/L-		no	12.1	IGH+
					no	29.1	IGH- IGK/L-		no	6.3	IGH- IGK/L-
					no	10.2	IGH- IGK/L-		no	32.3	IGH- IGK/L-
					no	18.7	IGH- IGK/L-		no	25.5	IGH- IGK/L-
					no	37.1	IGH- IGK/L-		no	12.4	IGH- IGK/L-
					no	19.7	IGH- IGK/L-		no	39.4	IGH- IGK/L-
					yes	19.6	IGH- IGK/L-		no	32.3	IGH- IGK/L-
					no	33.3	IGH- IGK/L-		no	40.9	IGH+
					no	11.2	IGH- IGK/L-		no	13.1	IGH- IGK/L-
					no	28.3	IGH- IGK/L-		no	31.6	IGH- IGK/L-
					no	9.9	IGH- IGK/L-		no	25.7	IGH- IGK/L-
					no	33.9	IGH- IGK/L-		no	26.8	IGH- IGK/L-
					no	25.4	IGH- IGK/L-		no	36.3	IGH- IGK/L-
					no	27.1	IGH- IGK/L-		no	17.8	IGH- IGK/L-
					no	34.9	IGH- IGK/L-		no	40.8	IGH- IGK/L-
					no	22.9	IGH- IGK/L-		no	15.6	IGH- IGK/L-
					no	12.1	IGH- IGK/L-		no	13.5	IGH- IGK/L-
					no	6.3	IGH- IGK/L-		no	7.6	IGH- IGK/L+
					no	32.3	IGH- IGK/L-		no	44.3	IGH- IGK/L-
					no	25.5	IGH- IGK/L-		no	7	IGH- IGK/L-
					no	12.4	IGH- IGK/L-		no	37.8	IGH- IGK/L-
					no	39.4	IGH- IGK/L-		no	12.1	IGH- IGK/L-
					no	32.3	IGH- IGK/L-		no	10.3	IGH- IGK/L-
					no	40.9	IGH- IGK/L-		no	28	IGH- IGK/L-
					no	13.1	IGH- IGK/L-		no	7.8	IGH- IGK/L-
					no	31.6	IGH- IGK/L-		no	12.4	IGH- IGK/L-
					no	25.7	IGH- IGK/L-		no	41.9	IGH- IGK/L-
					no	26.8	IGH- IGK/L-		no	13.1	IGH- IGK/L-
					no	36.3	IGH- IGK/L-		no	19.2	IGH- IGK/L-
					no	17.8	IGH- IGK/L-		no	16.7	IGH- IGK/L-
					no	40.8	IGH- IGK/L-		no	22.5	IGH- IGK/L-
					no	15.6	IGH- IGK/L-		no	26.2	IGH- IGK/L-
					no	13.5	IGH- IGK/L-		no	19.8	IGH- IGK/L-
					no	7.6	IGH- IGK/L-		no	36.3	IGH- IGK/L-
					no	44.3	IGH- IGK/L-		yes	11.5	IGH- IGK/L-
					no	21.8	IGH- IGK/L-		no	15	IGH- IGK/L-
					no	7	IGH- IGK/L-		no	18.3	IGH- IGK/L-
					no	37.8	IGH- IGK/L-		no	10.6	IGH- IGK/L-
					no	12.1	IGH- IGK/L-		no	8.4	IGH- IGK/L-
					no	10.3	IGH- IGK/L-		no	30	IGH- IGK/L-
					no	28	IGH- IGK/L-		no	36.7	IGH- IGK/L+
					no	19.1	IGH- IGK/L-		no	31.4	IGH- IGK/L-
					no	7.8	IGH- IGK/L-		no	36	IGH- IGK/L-
					no	20.7	IGH- IGK/L-		no	37.2	IGH- IGK/L-
					no	12.4	IGH- IGK/L-		no	10.8	IGH- IGK/L-
					no	41.9	IGH- IGK/L-		no	28.7	IGH- IGK/L-
					no	13.1	IGH- IGK/L-		no	20.6	IGH- IGK/L-
					no	19.2	IGH- IGK/L-		no	36.1	IGH- IGK/L-
					no	16.7	IGH- IGK/L-		no	29	IGH- IGK/L+
					no	22.5	IGH- IGK/L-		no	27.6	IGH- IGK/L-
					no	26.2	IGH- IGK/L-		no	4.6	IGH- IGK/L-
					no	10.7	IGH- IGK/L-		no	13	IGH- IGK/L-
					no	19.8	IGH- IGK/L-		no	6.3	IGH- IGK/L-
					no	36.3	IGH- IGK/L-		no	15.3	IGH- IGK/L-
					yes	11.5	IGH- IGK/L-		no	32	IGH+
					no	15	IGH- IGK/L-		no	25.5	IGH- IGK/L-
					no	18.3	IGH- IGK/L-		no	34	IGH- IGK/L-
					no	10.6	IGH- IGK/L-		no	22.3	IGH- IGK/L-
					no	8.4	IGH- IGK/L-		no	8.5	IGH- IGK/L-
					no	30	IGH- IGK/L-		no	10.5	IGH- IGK/L-
					no	36.7	IGH- IGK/L-		no	8.2	IGH- IGK/L+
					no	31.4	IGH- IGK/L-		no	17.3	IGH- IGK/L-
					no	13.9	IGH- IGK/L-		no	32.7	IGH- IGK/L-
					no	36	IGH- IGK/L-		no	11.9	IGH- IGK/L-
					no	37.2	IGH- IGK/L-		no	8.9	IGH- IGK/L-
					no	10.8	IGH- IGK/L-		no	11.9	IGH- IGK/L-
					no	28.7	IGH- IGK/L-		no	31.2	IGH- IGK/L-
					no	20.6	IGH- IGK/L-		no	39.1	IGH- IGK/L-
					no	28.2	IGH- IGK/L-		no	22.1	IGH- IGK/L-
					no	36.1	IGH- IGK/L-		no	19.3	IGH- IGK/L-
					no	29	IGH- IGK/L-		no	30.7	IGH- IGK/L-
					no	27.6	IGH- IGK/L-		no	45.5	IGH- IGK/L-
					no	4.6	IGH- IGK/L-		no	30.2	IGH- IGK/L-
					no	13	IGH- IGK/L-		no	45.7	IGH- IGK/L-
					no	6.3	IGH- IGK/L-		no	30.3	IGH- IGK/L-
					no	15.3	IGH- IGK/L-		no	22.8	IGH+
					no	32	IGH- IGK/L-		no	44.5	IGH- IGK/L-
					no	20.6	IGH- IGK/L-		no	31.2	IGH+
					no	25.5	IGH- IGK/L-		no	17.3	IGH- IGK/L-
					no	34	IGH- IGK/L-		no	34.6	IGH- IGK/L-
					no	22.3	IGH- IGK/L-		no	29.2	IGH- IGK/L-
					no	8.5	IGH- IGK/L-		no	14.5	IGH- IGK/L-
					no	10.5	IGH- IGK/L-		no	19	IGH- IGK/L-
					no	8.2	IGH- IGK/L-		no	27.6	IGH- IGK/L-
					no	17.3	IGH- IGK/L-		no	14.5	IGH+
					no	32.7	IGH- IGK/L-		no	11.4	IGH- IGK/L-
					no	11.9	IGH- IGK/L-		no	24.3	IGH- IGK/L-
					no	8.9	IGH- IGK/L-		yes	3.9	IGH+
					no	22.1	IGH- IGK/L-		no	39.2	IGH- IGK/L-
					no	19.3	IGH- IGK/L-		no	35	IGH- IGK/L-
									no	6	IGH+
									no	45	IGH- IGK/L-
									no	20.8	IGH- IGK/L-
